# Supplementary material for: Human knowledge models: Learning applied knowledge from the data
Source: PLoS One. 2022 Oct 20;17(10):e0275814. doi: 10.1371/journal.pone.0275814 (PMC9584406; doi:10.1371/journal.pone.0275814)
Supplement: S1 Data — (XLSX) [file pone.0275814.s002.xlsx]

## Sheet: Sheet1
Pile #1	Pile #2	Pile #3	Pile #4	Pile #5	Pile #6	Pile #7	Pile #8	Pile #9	Pile #10	Player 1 wins optimally
10	72	72	79	79	36	69	19	17	105	0
96	69	61	30	8	54	34	1	21	18	1
6	35	49	19	62	84	7	60	57	143	1
54	50	87	82	13	37	7	85	63	68	0
48	72	65	68	9	66	52	63	42	31	1
77	48	50	32	92	9	37	28	67	72	1
8	93	83	59	46	87	51	36	84	8	1
61	70	77	73	40	34	72	31	93	129	1
17	53	42	12	34	54	81	37	42	74	1
26	24	67	76	88	21	87	83	31	91	0
43	38	96	93	69	41	98	82	3	112	1
90	86	7	16	90	15	40	32	69	5	1
30	7	26	30	33	54	48	34	20	12	0
4	87	24	19	21	33	32	34	12	98	0
11	81	0	38	83	31	82	77	13	34	0
93	99	90	69	84	88	17	29	62	35	1
75	70	35	97	97	49	54	3	25	51	0
39	53	69	48	82	62	11	41	43	3	1
93	44	47	68	57	41	35	66	38	85	1
16	35	58	51	15	21	31	88	78	43	1
82	73	94	12	58	38	10	3	99	67	1
48	87	23	45	5	84	8	1	50	71	1
9	61	12	98	49	54	26	80	14	25	0
37	42	36	70	46	70	57	77	34	84	1
97	31	56	16	26	61	80	44	5	12	1
96	89	94	38	66	46	73	69	76	117	1
11	50	83	35	96	48	73	84	7	3	0
57	8	74	1	79	65	27	13	11	106	1
1	19	73	4	75	81	80	11	64	94	0
63	77	19	88	72	77	41	16	78	83	1
92	83	17	16	85	41	34	64	43	67	1
86	7	47	88	56	93	73	71	20	97	1
8	12	84	37	69	25	75	96	23	23	1
91	11	9	32	91	14	40	66	13	139	1
4	64	75	47	54	23	65	37	42	95	1
22	29	45	69	17	89	34	78	64	7	0
58	76	56	34	42	35	78	99	95	31	1
92	31	78	71	98	3	96	3	15	71	0
67	10	99	11	34	98	55	22	55	119	0
34	56	81	31	7	87	42	87	81	40	0
83	69	72	57	36	28	44	57	36	110	0
60	90	49	94	97	65	87	90	9	61	1
25	21	50	4	97	32	52	81	83	141	1
67	45	91	95	82	46	88	7	66	11	0
15	10	12	12	68	90	10	90	45	118	1
44	89	47	18	21	53	26	82	32	0	0
93	32	15	53	88	95	31	63	74	42	0
37	9	87	80	76	91	46	3	95	78	0
59	68	48	69	17	99	33	2	59	104	1
8	24	95	4	62	13	7	95	69	102	1
57	44	64	81	29	29	29	62	79	108	1
80	68	7	7	85	24	32	55	50	126	1
41	19	97	24	17	49	36	52	32	83	0
24	98	8	11	25	67	59	22	33	47	0
92	52	48	4	70	83	86	17	10	4	0
26	82	53	30	23	40	9	54	86	53	0
9	55	37	31	13	10	91	12	74	30	0
70	58	88	40	88	46	75	34	41	62	1
15	90	81	35	75	22	27	91	55	15	1
25	19	59	15	17	21	0	21	4	47	1
38	98	36	11	28	2	60	80	53	44	0
47	95	35	60	13	59	86	48	10	61	1
7	14	99	25	75	62	57	29	62	30	1
3	50	3	38	97	66	51	18	2	21	1
96	36	54	53	77	6	52	84	61	81	0
78	5	66	5	48	98	24	70	21	21	0
55	37	3	26	65	97	35	84	32	124	0
26	48	38	48	68	7	80	85	20	174	1
76	52	45	75	40	13	64	20	52	91	0
34	89	98	79	33	40	18	28	66	19	0
76	64	34	66	81	85	54	7	51	106	0
40	70	43	81	99	8	80	12	4	39	0
18	73	12	19	87	19	91	31	26	95	1
21	7	40	64	23	38	81	79	0	93	1
11	21	56	50	60	55	87	27	51	96	0
12	33	7	57	45	25	62	86	60	179	1
8	53	64	82	36	27	56	51	90	65	0
7	3	46	13	15	80	85	60	10	27	0
11	15	49	44	82	97	46	53	6	71	1
8	5	62	19	8	74	11	68	37	9	1
95	65	15	48	64	81	48	98	27	121	0
41	24	26	25	1	56	28	62	78	103	0
79	96	42	66	46	46	14	57	69	53	0
47	33	57	31	24	67	87	37	1	2	1
10	94	91	9	11	17	22	99	57	96	1
73	33	31	46	41	99	55	70	67	33	0
47	26	72	82	82	47	46	2	59	133	1
94	79	84	2	52	3	31	51	48	108	0
54	90	99	75	71	76	82	73	81	5	0
46	24	34	90	11	18	23	16	5	85	0
93	87	2	9	11	64	36	15	9	104	0
35	96	19	59	83	74	21	40	62	177	1
88	24	82	29	4	95	56	36	37	109	0
7	22	66	97	91	18	91	51	20	8	1
50	3	82	58	7	37	69	55	33	44	1
71	55	79	75	20	40	94	37	78	141	1
21	83	41	36	11	76	2	49	15	52	1
50	83	57	5	10	82	31	81	16	91	0
49	32	94	10	97	34	44	54	45	81	1
83	57	40	65	29	41	56	74	42	111	0
43	14	74	71	80	10	66	86	8	126	1
56	77	55	89	77	31	83	62	63	31	1
18	27	36	56	76	77	6	86	37	97	0
79	49	66	55	48	51	81	18	53	128	1
39	69	94	96	20	2	98	67	75	32	0
8	7	29	49	17	93	63	15	24	71	0
7	52	41	57	24	97	93	90	81	13	1
6	69	55	65	54	97	78	98	88	38	1
58	6	95	62	49	48	34	93	78	125	1
34	67	50	57	47	7	94	84	2	74	0
89	98	48	41	2	99	37	60	41	115	0
85	54	22	80	22	6	49	95	95	6	1
43	30	81	98	25	8	60	27	49	1	0
85	2	45	58	49	30	2	76	55	26	1
44	85	55	48	70	55	52	89	65	39	1
34	40	19	28	68	65	82	71	45	56	0
27	42	12	47	96	40	3	21	35	112	1
47	46	54	90	21	41	77	90	27	93	0
51	45	33	74	4	75	78	37	28	77	0
64	77	85	21	59	80	26	34	83	77	0
89	4	75	34	98	70	61	34	43	36	0
92	27	72	16	32	96	42	51	29	91	0
41	1	25	28	40	19	54	6	91	189	1
71	66	75	72	7	34	13	98	75	7	0
60	59	3	74	44	44	31	64	49	33	1
73	34	73	57	22	75	28	46	54	74	1
17	70	57	30	60	47	80	41	65	91	0
25	42	72	98	87	85	23	95	12	103	1
61	8	87	97	14	55	93	68	84	119	0
98	65	39	74	74	78	33	9	41	83	1
67	94	63	38	67	5	29	28	59	120	0
25	9	11	27	43	24	80	2	23	118	0
37	85	12	88	47	55	97	73	32	52	0
92	13	25	36	22	58	98	72	90	48	0
97	91	6	89	1	66	33	13	52	78	1
54	8	96	23	73	96	55	71	36	52	0
1	90	50	55	97	9	29	61	96	118	0
59	39	48	89	81	87	55	88	94	98	1
45	18	47	82	64	52	89	63	12	92	0
30	78	18	60	43	20	13	79	8	11	0
7	96	5	30	90	9	85	48	58	128	1
75	8	34	91	27	65	67	32	24	27	0
32	91	59	4	35	48	32	63	53	189	1
38	80	59	73	18	76	32	48	81	27	0
81	2	97	43	19	64	47	73	38	10	0
65	47	36	4	82	1	6	56	64	99	0
45	65	24	36	53	18	86	71	7	97	0
61	60	2	72	6	13	67	32	67	96	0
57	25	78	78	10	92	31	58	68	24	1
11	39	43	42	17	62	81	51	0	104	1
68	39	53	43	37	26	28	50	58	86	0
35	81	49	40	94	22	26	33	4	29	1
51	98	71	60	63	61	60	36	70	118	0
82	10	48	6	20	29	39	81	40	89	1
70	75	71	59	34	91	98	68	35	13	0
74	28	86	50	46	1	52	83	58	64	0
76	58	89	54	59	41	9	66	59	123	0
0	47	26	28	40	42	84	70	95	102	0
14	11	0	10	19	20	42	47	26	23	0
61	1	57	26	67	44	62	94	22	8	1
40	96	14	42	68	23	71	2	22	140	1
27	16	28	62	20	4	76	29	14	106	1
83	56	9	66	44	13	12	32	95	116	1
59	20	74	57	97	37	46	66	73	62	1
35	73	1	3	62	47	50	65	81	95	1
36	70	93	86	61	71	43	57	28	29	0
48	54	37	65	39	26	23	63	13	138	1
38	30	47	15	54	77	44	49	52	90	1
27	73	22	55	70	37	12	19	0	15	0
5	90	82	45	58	82	81	65	38	158	1
76	13	36	50	60	3	74	66	49	81	0
72	16	42	82	29	44	8	9	82	74	1
33	17	28	7	27	7	57	6	0	8	0
10	11	51	13	25	23	28	85	74	50	0
80	94	46	43	82	7	46	16	73	41	0
36	5	96	49	45	16	25	2	62	120	1
22	35	37	24	54	89	75	11	12	43	0
64	30	22	34	24	67	3	20	66	100	0
18	28	70	27	98	40	3	5	61	36	1
98	1	17	63	82	23	63	95	15	103	0
67	21	88	90	86	61	12	58	36	53	1
81	7	39	74	72	20	6	89	55	23	1
11	44	79	34	76	19	75	85	19	26	1
41	2	36	56	82	99	95	9	82	2	0
74	82	95	77	28	68	47	57	34	110	1
54	81	37	95	8	89	82	56	36	3	1
89	8	26	13	89	60	92	87	45	6	1
77	62	17	81	39	48	27	67	51	79	0
89	80	7	2	85	38	31	78	20	58	0
6	26	16	25	25	8	20	63	37	11	1
8	19	73	12	5	73	30	59	50	9	1
3	67	10	14	7	66	49	18	77	111	0
67	50	15	89	54	51	32	33	36	7	0
98	11	30	59	11	0	64	90	24	69	0
43	44	95	65	38	23	15	42	32	45	0
82	94	72	89	15	45	12	27	83	187	1
19	28	44	92	49	90	38	96	71	37	1
80	60	90	3	61	42	60	48	16	62	0
79	17	86	10	52	69	7	25	18	128	1
91	55	54	98	72	58	76	25	93	98	1
68	3	18	77	49	58	31	71	63	118	1
42	21	94	56	24	45	23	95	66	102	0
14	78	8	21	79	10	20	32	66	110	0
87	23	95	13	89	32	53	45	51	64	0
57	77	75	28	56	31	85	31	48	130	1
70	70	65	99	47	5	15	49	12	59	1
10	35	47	61	55	87	78	34	36	21	1
50	77	47	15	38	61	30	30	18	90	1
49	70	50	6	79	12	92	77	16	1	0
97	51	94	58	46	85	58	51	39	107	1
81	17	89	49	63	66	48	58	34	125	0
72	62	91	49	92	20	11	42	64	53	0
57	56	64	3	66	77	76	72	9	64	0
52	51	63	54	5	14	80	86	98	99	1
21	47	59	57	86	36	49	22	44	65	0
95	59	63	20	92	80	22	2	84	3	0
41	45	81	15	64	76	95	64	29	148	1
44	1	14	44	6	87	68	6	92	64	0
39	95	73	2	87	86	11	74	29	174	1
35	88	40	13	34	34	14	1	29	76	0
46	51	38	7	0	74	16	64	63	25	0
70	60	44	4	93	40	86	68	8	61	0
72	8	92	62	79	64	43	54	26	42	0
1	89	46	46	85	4	81	12	23	67	0
31	38	33	69	98	89	12	17	4	127	0
78	82	72	18	34	10	67	88	79	90	1
51	6	85	28	94	75	29	57	59	119	1
94	76	16	9	39	58	71	65	34	82	1
72	19	22	15	83	37	70	41	12	87	0
88	76	90	97	92	61	90	5	54	71	1
82	44	74	80	93	95	74	73	85	48	0
63	84	80	12	96	73	69	18	92	21	0
86	93	20	66	80	21	84	99	80	159	1
50	68	84	16	94	4	38	5	29	94	1
76	82	75	17	91	40	0	87	62	98	1
13	19	92	81	11	51	1	81	25	130	1
74	20	56	30	60	61	41	88	82	98	1
64	17	24	35	47	0	87	20	11	21	1
28	37	19	48	23	73	2	28	4	94	0
24	51	11	55	93	83	24	54	44	28	1
22	95	28	38	76	45	75	28	74	15	0
57	79	38	92	42	65	31	80	65	105	0
42	33	72	56	69	14	72	47	57	110	0
20	14	30	68	57	86	46	78	4	75	0
99	30	90	80	91	50	47	59	0	10	0
97	28	36	67	78	4	37	77	80	112	1
9	25	90	31	89	52	22	25	48	7	0
95	35	59	17	68	99	44	82	49	62	0
26	45	65	47	41	98	61	23	96	88	0
96	47	39	47	21	8	42	37	71	18	0
52	8	96	61	87	80	99	36	64	129	1
98	69	1	1	36	20	16	54	40	41	1
38	98	8	75	97	65	21	82	84	68	1
80	42	79	19	76	27	49	27	20	80	1
83	42	94	52	66	71	36	80	41	107	1
41	63	8	89	92	2	62	99	11	79	0
97	48	3	13	58	75	81	22	57	112	1
6	79	69	82	20	98	37	78	31	100	1
82	99	99	29	97	85	48	31	57	173	1
90	40	1	17	30	69	75	80	16	50	0
90	64	4	8	14	62	3	39	28	32	1
25	71	41	83	99	28	47	21	69	36	0
83	79	51	20	94	46	73	42	78	102	0
96	73	32	31	7	83	3	31	33	191	1
69	43	93	92	84	95	21	54	41	110	0
14	85	33	31	99	45	21	62	57	61	1
81	76	8	17	51	58	8	83	99	54	1
9	18	9	32	11	25	94	42	92	16	1
81	74	1	11	1	76	34	47	7	150	1
50	13	22	69	82	75	57	13	10	77	1
68	76	73	72	33	18	38	56	35	7	0
49	95	54	39	32	39	4	84	4	44	0
76	28	51	89	65	49	88	49	78	109	0
32	47	49	0	17	12	48	75	49	105	0
70	40	27	8	8	85	68	48	98	54	0
89	7	92	34	9	37	68	97	29	56	1
40	79	7	4	87	81	29	29	32	66	0
54	83	46	66	46	76	68	62	23	6	0
71	94	69	52	39	56	47	42	73	91	1
43	14	90	26	70	80	45	48	89	59	1
79	73	64	0	35	50	40	85	13	55	1
50	29	27	12	25	8	48	81	65	13	1
31	62	82	16	37	36	40	52	88	40	1
77	43	39	27	7	65	94	94	40	52	0
56	74	14	42	77	71	51	73	90	125	1
74	3	6	35	96	66	78	16	71	87	0
82	20	73	31	10	21	59	93	89	48	0
92	23	91	10	96	20	69	98	71	14	0
55	6	14	27	96	25	78	27	20	44	1
9	81	74	53	65	6	60	45	3	114	0
58	81	81	70	21	48	49	72	9	41	0
57	18	34	4	16	61	47	60	19	48	1
19	32	29	48	71	45	93	85	50	110	1
95	78	79	11	30	21	80	38	6	46	0
87	69	88	71	50	73	64	57	15	0	0
7	18	91	96	79	29	53	7	83	29	0
15	34	23	58	99	62	43	93	30	53	0
55	63	0	62	5	51	73	23	51	109	0
99	69	72	68	60	12	58	88	16	120	1
5	75	95	29	55	33	32	93	48	87	0
78	40	63	87	54	33	60	12	77	164	1
64	6	63	42	59	72	57	23	99	125	1
10	82	55	3	42	19	15	86	66	86	1
44	95	45	76	12	4	48	38	99	111	0
89	16	51	65	39	97	31	68	87	177	1
21	57	63	8	7	54	68	23	92	41	1
21	18	32	2	55	31	37	78	67	37	0
21	70	93	70	61	90	44	43	6	46	0
2	33	89	39	42	59	88	89	79	3	1
60	10	57	55	37	7	26	46	27	55	1
50	2	1	19	49	59	97	77	28	24	0
77	90	87	65	84	5	36	46	18	80	1
99	75	42	6	64	16	90	27	44	57	0
76	72	80	4	55	69	37	36	81	178	1
34	62	55	18	59	32	89	40	49	99	1
95	94	50	70	30	43	90	19	78	71	0
67	98	33	59	98	57	54	99	96	85	0
63	73	50	21	47	60	91	32	0	57	0
99	83	53	26	28	76	22	98	80	108	1
16	51	71	46	46	20	95	19	50	22	1
71	61	70	46	77	86	8	0	85	84	0
41	54	12	59	41	11	77	73	35	46	1
48	11	98	74	96	9	72	29	54	25	0
90	88	13	31	65	2	57	82	78	118	0
69	34	66	2	86	68	68	81	88	136	1
82	29	7	26	26	47	76	89	47	97	1
5	57	20	32	60	11	40	62	56	17	0
11	71	48	3	33	61	89	71	5	122	1
32	98	81	57	22	16	62	41	65	154	1
55	9	81	20	77	99	49	72	40	4	0
53	26	32	18	23	62	66	52	11	75	1
3	11	15	58	21	8	93	0	36	90	1
19	0	37	34	0	37	63	59	92	107	1
83	45	92	69	73	80	39	44	87	66	1
19	94	42	48	50	8	71	8	97	67	0
56	32	47	52	17	78	61	68	13	40	0
13	84	17	11	77	27	73	86	98	104	0
35	25	38	40	23	97	3	72	77	68	0
59	58	23	78	15	89	70	88	94	142	1
93	79	84	89	2	97	11	36	25	74	0
87	31	32	68	23	46	32	80	20	121	1
14	77	37	2	77	13	24	35	0	47	1
3	48	2	34	74	68	21	57	79	126	0
19	62	73	30	81	47	92	35	64	67	1
9	90	66	86	64	55	68	7	82	33	0
26	38	22	75	9	11	17	62	25	149	1
45	80	13	87	31	1	37	23	19	26	1
6	77	82	46	16	14	37	75	31	88	0
7	59	49	80	43	73	45	49	23	84	1
22	94	83	29	13	45	92	38	73	21	0
91	59	3	26	65	26	76	28	63	77	0
30	13	27	57	9	96	59	57	22	108	1
41	24	54	67	96	19	59	69	82	28	1
61	47	47	63	61	57	95	67	56	34	0
57	95	27	53	41	81	33	29	7	11	0
44	14	39	80	58	57	59	79	33	4	1
6	90	61	40	60	12	31	25	25	106	1
7	83	45	16	40	68	50	77	55	79	1
31	86	42	27	82	25	40	64	54	109	0
13	0	16	97	64	4	92	86	89	107	0
56	90	92	62	91	79	45	96	84	17	1
35	64	8	36	37	86	32	17	71	74	0
79	39	49	7	16	56	1	77	87	125	1
77	34	95	14	67	12	75	54	8	5	1
73	74	26	58	89	22	31	47	26	70	0
44	17	28	45	65	65	7	50	40	19	1
12	63	95	38	45	67	93	20	15	98	0
11	87	91	53	15	35	73	35	65	53	0
17	35	73	13	78	80	1	22	82	49	1
74	94	3	63	69	23	24	64	23	61	1
88	37	58	13	74	86	3	33	89	45	0
18	46	57	44	29	54	1	56	29	38	0
87	89	28	3	40	31	95	64	20	45	0
22	57	78	23	23	75	81	11	91	43	0
2	9	12	84	78	21	69	56	7	116	1
52	69	3	1	51	91	31	86	22	69	1
70	72	61	35	53	23	18	93	29	96	0
33	96	21	85	84	48	75	83	57	68	0
19	59	90	62	76	32	49	19	4	7	1
69	9	98	90	56	75	57	17	42	5	0
62	24	17	80	40	82	36	45	70	82	0
63	14	6	16	87	95	69	62	70	18	0
55	3	92	18	35	67	46	57	58	55	0
17	27	3	64	55	99	22	27	36	53	1
85	63	34	29	10	77	77	84	80	91	0
21	33	77	26	31	78	61	76	30	125	1
98	14	77	65	53	14	33	80	55	45	1
95	24	55	74	15	90	57	62	91	51	0
33	72	73	97	1	5	95	94	19	95	1
62	73	64	22	9	12	67	29	9	179	1
42	87	49	19	26	98	52	55	92	120	0
27	95	21	79	34	67	65	84	38	76	0
36	75	76	95	92	43	94	2	5	146	1
43	93	87	76	44	68	2	64	67	8	1
95	5	94	5	11	86	19	58	17	132	1
66	88	43	25	7	68	71	83	28	99	0
57	5	24	19	92	6	75	45	50	57	0
34	78	73	62	12	59	1	84	52	93	1
81	63	40	97	15	44	73	62	73	74	1
85	18	36	38	27	43	74	68	33	90	0
66	20	12	36	73	80	42	86	12	23	0
38	50	16	22	7	96	87	48	86	68	0
8	34	88	85	45	67	46	67	62	27	1
39	65	8	14	7	22	94	85	64	58	0
60	76	22	28	14	57	26	92	53	62	0
48	48	21	89	25	79	95	78	45	38	0
56	47	54	85	14	98	2	81	97	42	0
44	3	41	65	82	84	66	27	40	48	0
75	90	98	42	67	68	94	11	22	31	1
36	90	31	76	4	85	43	85	74	104	1
27	19	96	36	88	1	60	43	87	85	0
57	79	63	17	66	66	95	3	41	46	1
4	32	75	17	98	1	9	23	80	83	0
4	6	96	97	59	95	16	88	55	40	1
10	94	7	77	82	54	6	80	10	38	0
78	80	52	39	53	99	14	42	38	89	0
85	34	95	15	51	2	43	82	18	189	1
22	53	37	7	52	30	32	36	67	124	1
64	51	95	61	6	29	40	42	89	89	1
99	30	24	3	91	29	80	62	9	71	0
17	60	20	71	40	40	6	74	57	15	1
46	64	88	13	66	99	15	32	75	126	0
16	27	33	34	33	69	57	34	13	130	1
18	41	9	16	7	69	63	78	62	47	0
89	52	8	68	45	25	65	77	50	59	1
39	84	75	70	19	75	8	28	77	127	0
79	9	59	2	43	92	37	26	63	8	0
94	45	84	78	65	86	25	30	84	45	0
28	91	3	9	84	8	37	25	36	10	1
20	68	19	58	94	66	55	94	82	94	0
17	50	41	43	86	24	0	72	78	106	1
63	34	32	95	22	90	19	91	47	73	0
37	4	70	95	34	20	65	47	0	96	0
55	83	84	80	98	64	37	27	70	59	1
63	51	54	57	88	71	39	96	91	16	1
22	44	17	92	15	5	78	72	73	50	0
79	34	11	45	67	67	28	81	72	86	1
74	82	65	97	43	8	27	42	13	39	0
87	37	29	1	74	64	93	66	35	88	0
19	77	9	38	17	18	61	33	62	80	0
40	37	1	89	5	72	46	27	72	165	1
17	0	80	43	6	94	93	72	33	8	1
91	69	35	87	78	39	81	5	62	137	1
16	25	99	82	25	19	86	63	82	9	0
90	20	50	26	1	75	6	28	49	7	0
64	78	84	5	39	22	87	82	28	119	0
33	21	25	49	8	51	67	26	70	56	0
48	97	90	67	66	38	90	75	22	43	0
14	2	5	47	87	8	23	57	66	21	0
5	89	66	29	42	7	12	77	34	77	0
60	66	25	27	55	77	76	35	28	117	0
37	39	11	72	83	75	50	33	50	120	0
84	55	19	65	55	19	21	34	61	31	0
43	69	74	39	4	24	30	46	66	111	1
79	85	27	12	40	15	68	70	15	47	1
19	66	28	86	46	40	57	39	16	23	1
44	67	74	46	26	50	30	76	90	44	1
66	59	7	38	16	51	26	50	93	14	0
76	88	15	12	24	22	41	61	85	120	1
26	65	59	18	44	74	86	47	29	144	1
3	31	94	57	20	85	87	86	50	9	0
29	73	94	43	52	99	59	47	82	64	1
5	34	79	96	41	53	19	54	9	56	0
43	56	28	73	57	94	0	23	4	50	0
3	15	44	1	52	59	92	54	56	124	0
50	56	7	8	48	56	21	26	13	15	0
5	70	29	3	23	93	60	85	52	82	1
86	69	57	6	6	54	50	47	93	94	1
25	73	42	70	8	71	42	65	26	3	1
8	12	67	12	31	83	86	18	83	16	0
27	81	21	31	82	25	20	48	91	118	1
62	53	43	10	76	52	36	16	94	56	0
94	26	80	94	45	27	18	98	56	56	1
73	25	57	51	76	16	46	70	25	119	0
76	40	94	58	83	87	22	45	18	46	1
16	94	58	21	93	43	90	42	84	51	0
32	53	14	42	60	37	60	67	84	5	1
78	53	70	25	19	46	18	46	77	136	1
45	9	18	49	34	88	65	73	50	72	1
92	50	85	76	99	51	57	59	41	12	0
54	73	64	12	96	40	0	78	82	135	1
8	26	49	22	29	43	15	55	50	17	1
36	76	43	30	60	41	79	95	25	67	1
82	87	95	21	78	45	57	27	43	69	1
50	80	97	35	59	81	40	59	3	90	0
94	70	96	83	64	99	27	15	71	91	0
85	45	23	24	40	24	29	62	57	93	0
88	13	57	49	69	10	89	36	76	35	0
1	19	60	55	89	4	80	31	80	107	1
82	19	58	18	38	15	57	68	83	118	1
6	22	83	82	97	85	83	56	0	78	0
29	91	47	2	73	19	83	76	24	54	0
95	83	0	42	35	97	34	51	80	37	0
69	94	32	11	3	4	69	75	85	108	0
30	91	0	39	86	89	7	56	3	82	1
33	63	73	87	17	63	41	71	37	101	0
52	60	5	97	92	74	38	97	47	34	1
58	38	6	86	14	22	30	89	26	10	1
95	0	26	37	33	85	95	9	80	19	1
56	9	35	12	54	66	31	28	47	78	1
54	31	58	42	67	85	56	55	44	16	1
11	54	0	92	8	46	85	21	3	4	0
2	58	3	33	57	8	10	34	19	20	1
36	48	28	80	84	60	26	40	30	28	0
44	43	37	89	16	59	51	56	18	73	0
7	58	8	73	61	81	51	86	36	85	1
79	29	35	83	36	95	41	69	27	47	1
38	60	77	99	69	29	78	73	54	93	0
39	29	41	47	8	59	62	45	74	86	0
24	90	14	92	53	72	34	22	5	92	0
86	92	51	88	75	15	96	32	1	100	0
15	25	5	32	79	37	50	75	46	22	1
97	91	26	16	89	68	90	12	2	121	0
45	35	39	43	24	29	50	72	58	71	0
11	84	83	34	55	45	64	62	15	85	1
5	66	95	39	5	9	66	23	82	52	0
84	41	0	38	85	82	18	66	98	110	0
99	93	58	78	72	20	98	1	90	47	0
94	78	64	75	28	24	48	25	80	102	0
31	34	76	49	68	23	71	99	76	125	1
77	22	29	28	42	35	66	90	82	41	1
44	4	70	85	75	75	48	97	99	17	1
3	31	93	11	56	49	24	5	4	91	1
7	57	33	2	85	2	17	43	73	59	1
10	69	38	77	22	32	21	35	27	95	1
26	11	82	94	74	21	76	46	2	50	1
86	44	44	90	23	31	63	64	21	174	1
20	67	69	1	31	90	58	97	41	36	0
20	85	76	25	0	32	75	27	69	35	1
12	30	78	81	48	67	43	14	86	17	1
28	26	22	23	9	97	81	31	62	31	0
22	50	72	46	54	60	30	10	95	3	0
45	95	60	47	13	97	9	76	68	20	1
93	86	45	14	91	86	58	43	20	32	0
53	47	41	68	11	33	75	92	0	74	0
48	61	3	25	30	3	99	11	14	140	1
55	72	69	70	35	64	53	74	92	60	0
46	64	13	30	83	42	80	34	5	117	1
32	37	38	67	87	0	2	6	45	46	1
9	68	70	64	79	15	43	36	42	46	0
81	10	25	6	5	31	43	8	23	106	0
40	91	43	60	95	81	23	21	9	161	1
82	77	94	79	14	66	79	30	13	34	1
58	10	29	89	21	51	72	75	92	17	1
43	7	44	77	23	14	81	32	10	47	0
12	33	37	5	60	82	62	61	45	77	0
23	10	80	79	36	78	93	64	21	100	1
18	35	4	66	32	60	97	8	3	1	0
28	69	53	7	82	34	67	65	94	71	0
42	89	24	75	71	46	55	78	16	32	0
62	44	56	62	2	6	95	54	45	86	1
76	68	25	40	84	3	4	92	39	25	1
39	87	43	48	78	7	15	86	17	106	0
14	95	72	22	13	80	57	55	60	112	1
34	5	36	73	86	55	90	35	44	142	1
75	39	92	75	98	64	99	55	95	82	0
47	62	79	6	39	26	6	67	62	30	0
28	35	77	69	92	81	97	99	98	90	0
59	63	84	69	47	85	67	21	79	120	1
9	51	6	79	47	99	23	47	88	95	0
39	3	66	12	83	12	20	50	10	25	0
82	54	56	65	90	11	61	12	68	57	0
4	57	13	36	73	57	98	53	0	55	1
59	68	45	15	33	7	97	68	10	84	0
88	66	1	17	40	20	43	60	78	175	1
22	15	63	97	20	91	92	14	5	95	0
53	99	39	9	18	12	70	8	62	30	1
87	73	48	43	3	82	75	42	69	113	1
2	72	50	65	15	43	88	86	31	12	0
79	55	60	29	86	18	73	8	60	96	0
29	88	70	73	28	67	59	45	5	8	1
4	81	23	76	42	98	85	99	91	43	0
44	41	51	73	52	74	39	56	43	69	1
28	67	6	12	33	22	50	51	27	152	1
85	25	72	48	88	89	49	74	12	70	1
28	13	27	30	46	40	75	77	41	61	0
51	80	56	55	0	16	74	48	66	68	0
7	78	73	50	5	40	50	11	62	24	0
21	0	14	51	73	72	59	75	49	104	0
54	79	94	71	79	30	27	5	27	54	1
2	86	14	97	95	81	99	64	17	8	1
19	54	38	11	54	0	63	11	78	68	0
66	89	12	56	48	68	2	66	39	62	1
35	5	21	97	65	9	64	14	4	80	0
21	56	59	14	95	43	83	82	80	65	1
79	77	65	83	13	75	23	42	24	119	1
40	85	96	2	94	50	24	68	94	113	0
29	43	21	27	53	49	8	84	57	89	0
95	36	1	88	60	5	66	51	15	105	1
87	28	72	95	65	65	70	36	69	123	0
23	7	74	72	29	11	67	30	5	92	0
41	0	31	14	13	57	61	96	94	15	0
63	56	39	26	18	61	99	21	26	137	1
51	44	84	84	52	48	81	30	72	28	0
41	35	57	0	34	28	63	50	41	42	1
86	82	17	85	87	23	44	47	2	1	0
29	2	57	16	62	31	85	53	67	52	0
97	17	82	96	3	51	11	90	97	66	0
78	92	61	53	74	38	1	5	5	123	1
8	2	86	75	83	53	81	32	45	45	0
21	11	58	37	70	3	95	30	38	43	1
93	4	36	72	80	59	34	23	45	86	1
94	28	66	32	69	54	52	34	65	8	1
11	56	49	77	1	58	57	23	50	104	0
45	15	40	89	44	24	9	20	34	88	0
15	43	42	98	20	14	61	63	14	122	0
52	86	23	35	64	67	17	13	60	117	0
51	78	77	59	78	5	82	96	28	110	0
21	54	25	8	23	40	52	68	84	41	0
5	7	9	11	23	70	29	77	6	9	1
90	87	49	80	83	78	30	9	10	124	1
98	47	72	78	6	49	40	4	99	52	1
27	21	13	13	82	27	56	32	10	149	1
42	54	65	0	2	72	8	34	28	33	0
37	9	93	34	32	68	60	86	19	80	1
73	15	16	87	46	0	83	89	63	42	1
8	7	55	38	49	69	87	8	82	167	1
2	47	27	80	2	64	3	56	79	80	0
35	69	3	80	65	35	95	90	53	103	0
72	47	81	58	34	88	57	50	26	103	0
32	24	98	85	4	76	90	95	9	75	0
85	50	65	61	61	83	97	47	32	27	0
14	0	89	85	75	75	6	84	29	85	1
39	78	78	36	4	45	64	13	8	111	0
1	80	43	21	49	43	46	41	3	113	0
5	86	21	91	13	67	98	11	0	58	0
15	79	54	70	59	78	19	76	72	82	0
51	34	17	89	20	63	45	31	25	89	0
74	31	97	97	81	48	41	6	96	123	0
60	77	0	66	91	29	2	70	47	32	1
80	17	51	69	58	64	90	83	67	7	0
62	82	79	52	99	45	85	70	9	68	1
64	72	77	63	96	33	48	65	57	123	1
90	35	43	46	64	26	48	35	93	104	0
46	96	25	45	95	83	57	5	55	125	0
20	93	60	16	58	90	15	37	46	2	1
63	71	49	73	44	65	93	43	51	72	1
46	23	55	41	31	14	98	64	38	50	0
82	83	64	73	23	27	17	77	22	86	1
68	1	4	74	44	87	3	99	20	5	1
66	60	29	8	9	67	2	78	35	78	0
79	49	0	12	92	59	9	45	77	124	0
70	76	64	37	74	41	37	66	98	10	1
57	71	37	27	7	21	65	2	70	103	1
89	3	11	23	48	71	88	40	80	33	1
39	20	99	39	43	39	85	82	5	123	1
17	16	90	97	90	57	6	12	57	106	0
21	71	51	2	75	4	17	63	96	98	0
24	16	21	52	24	0	83	41	28	151	1
55	83	11	30	61	18	94	35	65	130	1
42	8	80	37	44	11	23	93	23	77	1
22	92	95	61	98	26	64	24	6	14	0
26	71	20	49	46	67	7	94	42	102	0
21	67	5	2	90	51	52	70	19	97	1
49	37	51	86	14	30	16	32	33	112	0
34	89	79	42	57	58	89	2	48	118	0
55	19	34	30	54	25	48	99	60	120	1
56	29	21	65	91	17	4	33	87	73	0
32	24	77	25	23	20	53	99	83	170	1
20	7	51	44	74	4	24	59	33	66	1
73	51	33	6	0	51	21	44	28	75	0
31	51	33	22	82	23	18	88	98	118	0
22	39	81	3	64	70	87	31	77	96	0
78	39	25	26	23	2	36	21	65	17	1
90	78	89	56	40	99	89	42	69	9	1
96	79	17	39	58	2	26	69	89	43	1
0	12	20	59	50	67	85	73	33	111	0
57	54	59	23	94	68	28	81	74	64	1
70	99	80	72	9	33	57	11	35	8	1
6	70	83	83	11	9	12	27	11	102	1
14	29	97	24	25	90	12	60	78	87	0
88	44	21	86	95	20	68	87	48	95	0
52	2	62	7	82	21	41	54	40	127	0
16	78	8	92	42	90	44	38	72	57	1
52	62	58	1	34	37	3	67	73	63	0
23	84	17	60	72	71	26	63	86	18	0
49	63	38	94	85	47	46	54	83	71	0
21	60	23	80	71	63	42	36	94	70	0
43	33	90	30	19	62	44	50	52	105	1
70	62	42	67	70	94	30	6	82	67	0
8	39	46	70	35	21	8	4	69	88	1
87	4	5	86	78	80	9	6	3	34	1
45	3	29	55	92	41	44	13	11	91	0
61	36	62	36	5	84	6	68	30	14	0
85	83	74	43	53	92	35	22	61	7	1
69	44	83	32	31	48	92	79	57	31	0
2	65	90	15	76	65	2	13	79	95	1
39	55	64	41	26	82	84	48	20	65	0
68	30	63	70	4	48	30	1	84	124	1
92	76	9	92	81	16	7	5	69	67	0
4	22	86	95	33	68	31	89	79	119	0
69	18	41	36	1	0	55	71	51	24	0
63	95	59	59	55	3	76	75	50	97	0
39	81	57	91	8	27	45	94	55	67	0
61	1	99	65	79	60	37	56	5	118	1
14	14	15	87	98	53	30	79	39	123	1
78	76	26	71	56	50	17	57	76	49	0
35	56	95	78	38	39	50	39	73	91	1
1	41	17	27	56	71	78	35	46	46	1
3	99	28	40	5	94	40	43	53	89	1
6	24	96	40	64	95	94	8	34	61	0
3	81	83	98	17	4	27	2	55	96	1
82	94	3	82	23	78	63	21	87	137	1
16	34	76	20	83	19	4	4	61	23	0
15	88	67	3	50	3	26	32	57	39	1
73	48	5	45	48	54	93	36	6	40	0
66	31	47	78	92	74	79	92	69	124	0
13	81	62	28	96	86	53	30	14	109	0
1	21	89	59	28	52	97	44	2	17	0
55	25	61	29	14	3	89	71	56	39	1
11	78	37	53	83	83	57	10	29	131	1
3	30	97	30	6	59	0	48	17	130	1
61	76	16	75	67	68	24	30	47	6	1
63	91	76	3	89	63	81	48	91	135	1
91	42	70	81	41	77	29	43	43	31	0
85	65	11	98	31	83	49	76	0	108	1
27	78	61	43	91	57	70	99	63	67	1
89	54	84	15	31	99	78	57	32	31	0
67	2	2	94	35	64	82	48	98	126	0
87	31	47	61	27	91	0	83	64	9	0
52	59	94	44	15	27	12	17	44	90	1
65	37	38	93	86	36	54	19	8	128	1
89	34	79	94	62	56	75	90	92	33	0
47	32	84	69	30	53	95	88	81	99	0
1	17	67	7	83	80	3	93	89	80	0
68	67	81	50	27	56	22	57	74	34	0
12	69	43	60	7	54	20	16	23	126	1
57	96	17	24	18	13	63	74	56	2	0
60	15	28	54	14	29	12	14	15	7	0
94	1	61	90	68	44	8	2	21	80	1
2	42	72	68	17	15	25	38	13	8	0
0	87	50	18	2	48	10	81	84	138	1
45	61	12	78	24	33	40	91	61	37	0
7	89	8	73	97	78	80	91	67	120	0
23	37	42	38	29	87	83	50	55	34	0
19	25	35	73	27	45	11	65	42	58	1
27	93	34	18	99	88	95	55	8	45	0
93	93	68	19	88	45	87	19	67	38	1
36	12	49	76	90	94	29	94	52	40	1
31	91	57	13	97	88	77	15	79	68	0
39	94	23	9	84	58	39	97	97	46	0
44	96	4	14	19	48	51	61	55	96	1
13	39	11	16	34	83	45	94	38	21	0
80	6	33	17	28	16	20	39	68	30	1
53	75	33	2	25	67	98	10	0	113	1
23	79	46	12	39	50	49	55	91	54	1
43	58	73	49	71	72	71	3	35	2	1
77	21	73	47	63	82	57	88	48	2	0
49	54	9	88	36	51	56	77	76	152	1
17	51	48	4	23	21	54	87	28	121	1
38	16	93	70	37	60	92	23	22	113	1
56	44	57	75	39	85	0	44	97	121	1
40	15	71	54	68	43	84	2	79	32	0
66	14	6	99	81	29	55	33	44	99	1
4	72	93	11	8	46	4	60	96	100	0
60	17	54	96	69	3	25	0	67	135	1
53	10	97	6	85	69	15	23	10	90	0
55	19	38	67	7	45	58	63	74	44	1
25	27	90	85	6	41	57	82	77	6	1
89	16	87	23	76	64	4	29	64	124	1
62	43	42	43	34	61	40	90	3	124	1
96	15	73	47	15	69	59	42	8	90	0
2	52	91	70	23	35	9	50	73	109	0
48	28	5	26	54	88	38	96	10	17	0
88	40	94	79	40	50	98	79	16	70	0
34	43	38	75	53	82	29	36	31	37	0
3	45	67	62	99	68	68	0	26	74	1
18	34	58	33	10	30	4	56	26	25	0
83	74	76	97	52	40	97	60	7	122	1
94	82	73	33	3	68	85	21	10	105	0
41	39	53	35	75	46	66	5	47	37	1
72	1	59	40	20	36	6	32	37	105	0
92	98	99	55	70	56	58	74	61	89	0
81	46	28	31	20	54	96	54	23	31	0
15	75	54	88	89	39	52	92	95	163	1
68	36	19	90	13	41	33	82	18	108	0
91	75	75	25	43	70	40	12	48	67	1
64	34	27	50	12	64	64	25	63	113	1
46	67	88	53	86	78	16	59	34	25	1
18	0	24	64	48	87	38	66	82	35	1
87	31	57	39	27	43	91	30	87	148	1
41	13	35	47	56	99	52	70	88	153	1
51	74	88	44	71	20	45	90	38	15	0
83	4	59	63	43	77	64	87	76	112	1
12	72	80	35	83	80	17	16	62	11	0
70	34	25	0	61	88	89	71	57	67	1
39	6	37	72	7	20	47	90	57	19	0
37	34	59	1	99	41	51	72	0	13	1
46	77	16	6	92	47	47	63	50	40	1
95	84	92	8	80	83	43	18	76	41	0
21	51	2	91	26	5	84	12	63	11	1
38	38	9	51	16	71	51	84	11	1	0
7	57	50	14	90	83	66	81	46	70	1
79	36	75	31	20	75	29	65	16	44	0
52	3	92	18	92	28	53	4	2	10	0
37	75	83	26	3	31	87	18	9	119	0
67	93	96	88	7	12	86	12	66	53	0
88	1	6	74	1	76	68	14	65	83	0
62	77	32	42	95	95	3	87	99	78	0
42	3	71	52	87	45	36	6	45	47	0
85	45	7	89	39	62	74	98	45	58	0
87	72	57	93	86	56	88	68	16	33	1
10	65	39	14	42	60	21	93	21	49	1
95	41	96	69	71	99	3	66	59	15	1
17	78	6	91	35	2	15	99	45	98	0
25	27	84	73	11	76	86	76	32	130	1
20	4	95	70	53	15	28	78	2	163	1
19	88	18	41	48	28	32	86	59	17	0
17	41	23	93	33	26	38	95	78	158	1
88	16	74	18	6	35	94	16	6	129	1
56	43	1	64	78	29	57	36	42	86	1
24	61	48	72	53	1	62	75	82	142	1
16	36	15	41	54	92	67	62	26	33	1
87	42	15	64	96	34	63	4	94	22	1
11	25	13	99	43	11	77	9	40	48	0
1	42	77	21	39	62	94	10	1	79	1
45	83	63	47	15	27	76	41	86	81	1
63	59	31	25	98	88	7	22	57	16	0
60	19	90	17	90	2	85	63	64	30	1
46	74	62	46	68	23	21	11	59	2	0
66	80	78	19	71	4	2	64	57	183	1
89	70	76	87	44	51	44	30	20	63	1
69	9	36	7	33	67	58	12	96	91	0
9	98	32	18	9	32	2	53	77	10	0
57	23	43	34	83	91	1	96	96	62	1
15	54	54	28	27	93	72	62	59	24	0
68	27	80	77	53	43	0	98	95	98	1
24	2	33	40	32	72	39	51	53	154	1
87	11	31	43	35	79	48	37	6	23	0
77	84	30	53	82	79	49	61	17	50	0
37	25	75	98	13	49	37	18	43	53	0
67	94	76	77	41	74	94	81	87	40	1
82	72	9	65	42	39	77	43	99	90	0
32	31	89	54	84	34	55	51	56	34	1
29	18	63	8	59	21	94	21	86	15	1
19	35	1	10	6	57	10	96	86	64	1
90	30	91	89	87	66	74	72	80	2	1
56	1	78	56	46	26	54	30	78	31	1
46	52	12	7	22	93	40	93	3	60	1
52	46	10	31	36	18	18	36	10	5	0
21	68	46	25	36	19	34	56	45	110	1
95	90	75	67	74	24	58	31	92	39	1
86	27	77	58	91	44	95	46	76	128	1
60	44	5	1	10	34	73	63	74	32	1
9	6	73	53	36	12	34	45	74	34	1
78	97	1	10	16	12	10	11	35	26	0
27	74	45	86	19	49	49	7	93	99	0
17	55	51	53	90	35	25	51	86	39	1
85	85	34	27	33	9	17	28	4	32	1
93	93	98	84	49	22	90	94	81	84	1
68	26	3	96	22	71	82	63	92	95	1
62	30	1	48	52	13	57	57	4	44	0
26	20	2	89	18	30	67	39	84	107	1
25	62	85	34	52	74	54	4	17	15	1
80	93	86	16	58	43	51	30	77	74	1
78	46	68	28	27	42	90	72	87	77	1
53	52	93	1	29	63	12	54	32	103	1
67	96	44	37	75	41	87	88	75	16	1
58	59	57	54	36	18	51	17	83	75	1
89	98	51	57	65	32	87	71	51	116	1
90	13	93	86	23	16	95	43	62	19	1
86	62	42	86	73	34	58	49	74	62	0
1	57	71	61	48	64	66	12	60	80	1
4	65	14	86	68	70	86	65	4	20	1
12	52	83	32	8	70	86	30	6	83	1
97	2	33	47	25	97	15	9	96	115	0
97	17	5	47	11	54	60	11	46	126	0
33	19	10	45	35	80	33	87	69	87	1
50	70	11	18	65	82	69	80	40	67	0
20	61	3	36	26	58	60	49	74	109	1
62	13	39	73	21	92	84	41	15	102	0
32	64	41	54	96	86	84	80	75	6	0
19	56	46	17	94	12	80	54	95	159	1
77	14	62	88	6	67	7	10	85	56	0
54	54	26	22	91	97	9	13	52	6	0
39	25	1	71	87	26	79	84	4	42	0
27	11	44	75	12	53	0	10	49	149	1
82	44	85	76	64	23	39	11	4	25	1
29	33	58	57	86	99	94	29	98	43	0
57	64	6	20	45	74	49	1	46	18	0
11	50	6	42	4	65	42	46	82	6	0
99	37	94	85	25	8	98	70	76	84	1
26	67	62	40	46	62	57	36	76	14	0
9	78	32	50	13	18	33	93	76	122	0
89	18	8	86	44	63	36	56	41	55	1
15	1	95	80	15	67	51	73	14	57	0
31	50	75	4	44	30	59	14	73	48	1
84	78	53	98	6	4	97	76	4	102	0
71	35	95	53	55	80	17	82	98	72	0
48	27	9	45	81	93	24	36	19	44	0
5	92	70	87	98	13	4	79	96	12	0
51	11	28	89	97	77	17	80	56	42	1
22	77	93	80	40	61	93	93	31	93	1
55	46	82	72	37	88	4	95	21	56	1
15	82	96	91	7	75	75	78	8	39	0
32	66	45	22	49	91	58	56	8	58	1
7	51	35	31	44	90	22	52	19	95	1
79	12	37	22	14	56	14	38	68	42	0
6	29	20	58	87	77	88	90	45	1	1
22	44	60	33	10	22	16	81	69	63	0
30	84	97	24	98	0	93	89	14	95	1
60	78	39	65	92	51	81	16	82	104	0
25	12	20	80	57	31	85	53	96	183	1
26	10	19	86	3	6	0	96	36	20	0
0	64	85	69	62	32	61	11	71	63	0
19	83	89	18	21	16	76	87	44	89	1
48	10	75	18	20	75	9	57	13	1	0
51	92	31	6	44	38	44	88	55	64	1
88	83	27	35	78	26	4	12	22	185	1
35	62	35	93	48	78	96	70	14	53	0
29	34	62	92	2	31	69	10	66	79	1
14	41	29	38	33	9	43	58	29	56	0
95	31	19	78	21	27	90	6	7	80	1
69	60	56	94	81	24	63	62	61	106	0
0	75	31	67	53	95	79	98	58	106	0
29	9	82	10	26	6	98	33	20	7	0
63	2	48	55	90	14	38	29	23	66	0
13	1	71	17	9	93	30	55	21	51	1
57	65	9	5	95	58	54	62	32	57	0
1	52	44	0	85	13	75	27	4	21	0
93	2	77	74	42	95	29	41	15	22	0
33	43	80	22	89	83	14	8	17	145	1
17	3	89	77	84	35	23	27	8	117	0
40	39	90	2	98	32	43	83	51	94	0
52	14	8	80	8	22	77	47	34	60	0
66	3	61	99	27	17	7	72	92	10	1
6	46	74	61	38	86	3	10	65	104	1
50	1	47	13	61	29	38	38	2	53	1
48	7	41	71	95	57	61	57	0	91	1
83	94	46	64	19	58	15	6	20	87	0
5	98	72	89	89	41	76	0	0	78	1
40	5	92	91	81	66	41	92	21	153	1
90	89	22	10	90	30	29	85	77	94	0
58	50	67	51	98	75	5	14	54	108	0
45	60	80	1	79	56	80	42	36	105	0
94	90	94	74	67	35	29	60	19	68	1
96	43	76	34	25	50	9	16	2	21	0
76	9	92	64	45	37	39	42	71	29	1
94	12	12	20	5	40	6	28	79	82	1
35	95	54	6	42	97	12	23	96	124	0
61	34	12	41	37	70	33	6	78	52	1
90	54	90	75	59	79	72	70	35	38	1
99	95	90	56	98	17	61	35	55	8	1
3	67	51	69	86	16	77	2	45	18	0
72	39	73	61	45	49	65	21	99	56	1
87	9	22	86	28	12	55	7	18	46	1
77	47	5	28	94	74	60	62	72	38	1
19	43	43	89	40	30	51	71	68	77	1
93	18	93	4	43	62	49	30	52	24	0
73	81	71	51	78	78	73	52	40	65	1
97	79	41	94	58	33	62	79	1	54	1
17	44	1	19	53	54	26	35	4	17	0
61	20	51	97	36	24	13	35	45	68	0
20	78	37	19	86	82	94	55	52	53	0
27	53	72	61	14	54	16	30	59	86	0
30	3	80	5	8	45	16	93	89	121	0
1	80	45	6	9	73	37	39	55	19	1
2	76	60	30	41	42	15	17	6	120	1
34	97	64	77	56	29	77	47	75	130	1
25	68	58	2	85	88	11	46	80	29	0
97	69	9	54	49	78	92	27	45	15	1
71	82	90	26	18	31	31	2	46	107	0
19	9	51	44	94	71	45	96	21	68	0
63	77	28	89	10	32	13	54	13	43	0
52	54	1	47	93	2	18	16	57	74	1
36	62	49	57	75	19	84	82	80	28	0
91	4	35	38	6	71	81	21	87	12	1
8	95	25	73	30	13	17	73	46	98	0
62	55	27	66	75	0	23	94	32	116	1
17	1	3	95	76	26	8	56	64	106	0
91	35	20	68	15	95	82	29	34	21	0
76	55	41	55	61	99	61	50	79	139	1
14	60	50	35	93	6	35	86	45	32	0
50	15	5	62	99	82	14	61	30	26	0
98	11	94	26	18	10	59	36	87	125	0
7	77	45	51	19	92	54	58	48	39	0
82	85	19	10	13	20	89	36	22	108	0
43	53	60	37	93	71	6	3	5	31	1
39	82	50	75	61	94	8	92	93	102	0
60	41	8	3	79	65	36	5	1	52	1
27	39	98	15	39	85	49	18	18	18	0
63	84	80	97	96	89	15	4	48	88	0
93	87	96	96	7	47	11	25	5	53	0
91	24	76	96	58	46	54	73	13	13	1
94	41	61	33	21	7	30	93	88	106	1
75	65	95	41	12	72	22	31	39	38	1
31	43	64	7	21	11	2	26	34	87	0
49	67	13	63	33	85	46	61	65	118	1
75	46	89	37	71	49	3	80	61	2	1
80	35	70	58	6	57	22	84	18	96	0
59	48	6	59	97	75	2	91	13	88	1
37	26	31	19	67	11	12	27	86	58	0
70	12	78	42	14	50	84	24	31	65	0
0	21	30	3	0	15	9	3	96	110	1
43	4	41	64	7	81	90	89	85	71	1
93	65	29	88	63	48	94	71	69	10	0
88	27	56	64	3	81	21	21	83	58	0
49	42	92	7	47	34	71	53	32	39	1
8	88	69	95	80	69	48	51	57	102	1
6	33	51	57	0	93	39	51	6	98	0
96	39	26	92	71	71	96	7	76	42	0
19	93	71	95	26	41	67	48	55	65	1
97	13	13	38	46	33	47	87	46	30	0
53	94	88	17	33	96	48	2	46	127	0
8	75	24	89	96	50	45	47	85	9	1
39	51	12	59	94	82	42	1	81	85	0
58	55	39	9	87	32	2	84	27	26	1
94	91	27	51	71	30	22	17	46	93	0
81	94	40	20	50	26	59	56	37	69	1
84	82	67	73	12	43	21	84	89	51	0
62	87	75	34	14	85	59	75	81	122	0
96	3	5	89	24	46	9	66	73	15	1
84	11	79	83	52	61	78	84	23	75	1
28	61	72	50	90	61	82	81	68	123	0
69	39	54	75	63	83	54	44	88	65	1
7	80	40	48	9	83	72	42	21	99	1
16	14	72	17	90	19	46	14	86	120	0
39	6	41	79	15	79	52	41	3	27	1
11	86	56	89	72	28	68	46	0	2	0
70	4	88	80	75	86	92	53	41	23	0
78	1	13	62	90	62	64	59	64	37	1
31	1	37	37	68	94	59	39	64	88	0
59	66	49	22	41	85	68	5	32	67	0
67	17	79	51	74	17	61	4	13	97	1
14	97	78	18	23	63	21	86	85	14	1
97	45	80	72	32	23	94	60	47	46	0
7	29	54	45	15	92	81	49	66	116	1
63	40	73	28	18	8	86	37	12	39	0
99	6	42	35	65	74	8	27	52	64	0
20	46	41	39	38	67	98	27	8	32	0
50	62	97	80	36	21	20	84	51	135	1
86	97	4	86	12	48	73	21	10	15	0
31	67	93	9	68	69	15	15	67	90	1
5	83	90	41	61	17	19	91	34	99	0
0	69	16	92	66	28	52	80	39	22	1
99	46	10	74	48	63	18	46	36	26	0
92	41	27	75	99	21	54	71	36	6	0
97	79	64	69	46	36	33	36	63	31	1
69	81	9	37	67	20	33	98	95	123	1
9	72	59	3	5	2	70	21	77	160	1
38	29	19	91	73	95	77	26	91	105	0
34	1	8	59	46	67	96	22	22	33	1
17	74	19	62	53	33	45	99	95	115	0
4	18	39	52	76	45	39	8	27	84	1
22	81	6	56	39	16	11	83	27	13	0
66	0	78	71	11	39	51	46	45	87	0
47	27	69	94	44	10	27	71	62	171	1
86	85	18	93	50	25	94	7	64	134	1
54	52	7	11	70	73	6	55	27	43	0
8	88	92	89	89	46	36	12	91	97	1
52	73	39	86	52	35	44	2	29	56	1
64	42	9	20	54	30	2	46	83	32	0
86	11	19	15	10	2	39	45	13	78	0
29	44	74	55	53	94	8	20	14	55	1
3	3	21	29	59	1	34	27	72	69	1
21	90	69	23	13	53	67	60	65	27	0
16	52	46	27	48	3	73	92	61	18	1
73	83	77	73	13	90	15	11	92	17	0
87	98	33	25	57	3	91	86	50	10	1
92	17	66	44	16	33	44	22	43	3	0
89	11	87	69	20	29	81	79	0	87	0
57	32	63	76	4	12	81	5	52	2	0
78	38	63	21	99	24	59	78	50	127	1
85	53	77	84	12	0	58	3	42	134	1
77	46	13	71	18	61	88	25	84	20	1
8	81	40	46	41	27	70	28	2	53	0
81	35	86	64	64	38	34	38	71	65	0
85	56	80	9	49	80	68	14	37	62	1
18	62	79	74	4	65	36	94	95	77	1
41	58	21	81	88	70	5	74	34	36	0
83	4	37	41	36	49	83	3	30	1	1
0	44	47	85	65	21	61	23	81	129	1
8	20	14	97	6	3	64	90	85	57	0
57	66	60	76	87	20	89	79	98	60	0
11	51	93	38	96	50	19	44	33	23	1
11	17	90	22	38	63	37	40	82	20	1
58	44	23	82	93	12	99	86	12	59	0
86	25	97	22	88	10	10	44	9	69	0
8	30	44	80	70	71	26	26	2	109	1
79	0	65	20	4	50	48	15	18	1	0
38	3	43	18	41	50	60	68	22	121	1
12	55	69	44	20	98	44	46	90	126	1
94	32	96	58	99	78	4	33	82	126	0
19	90	12	19	13	78	2	64	43	125	1
70	73	71	28	77	68	92	17	18	3	1
17	5	76	29	73	73	90	61	44	14	0
96	42	62	21	56	45	66	14	9	50	1
51	33	65	53	79	46	5	54	99	87	0
44	12	22	89	60	56	67	91	36	91	1
71	92	89	10	82	64	50	78	65	105	1
8	1	35	11	81	22	29	95	44	9	1
59	77	91	18	26	88	74	73	94	32	0
4	67	76	67	88	58	81	94	45	8	0
12	34	90	56	38	51	64	31	4	4	1
46	2	89	21	32	71	71	94	78	88	1
38	72	38	5	77	50	13	35	2	34	1
2	98	10	53	50	85	5	66	19	108	0
31	6	97	6	63	16	29	53	85	45	1
51	49	87	52	89	0	70	81	55	24	0
47	10	92	93	82	16	47	46	94	65	1
91	15	38	55	81	46	89	26	4	125	0
17	30	5	83	36	49	24	21	0	69	1
58	69	97	52	12	51	87	15	73	6	1
40	11	69	21	73	10	10	19	71	114	1
93	85	21	86	3	37	11	70	59	27	0
89	65	99	82	51	93	94	90	97	34	0
74	90	94	13	5	76	1	19	21	17	1
65	70	21	20	55	94	1	50	15	83	0
33	81	9	78	33	42	12	4	3	57	1
30	91	5	2	33	29	66	20	85	133	1
99	0	34	62	37	75	88	30	39	112	0
89	10	68	79	47	83	22	27	10	35	0
75	32	32	18	30	36	29	97	97	126	0
6	46	50	49	93	37	20	87	13	29	0
67	78	76	33	38	40	81	47	4	22	1
8	98	29	78	47	30	12	18	84	66	0
15	41	73	69	74	14	24	21	28	128	1
75	48	15	48	81	96	61	75	25	26	0
76	71	59	72	48	94	11	58	66	101	0
37	1	56	19	20	98	53	32	56	85	1
40	16	76	46	55	92	66	20	79	56	1
97	71	24	77	35	18	85	3	44	56	0
13	77	29	77	78	61	43	2	22	92	0
5	56	31	29	90	79	51	62	54	17	0
31	58	36	42	55	35	92	69	0	38	0
67	37	65	26	48	76	15	14	13	79	1
78	76	16	67	92	96	0	3	79	37	1
82	30	62	78	63	51	17	37	2	7	1
81	70	94	77	88	49	43	95	43	82	1
47	61	60	38	46	97	38	70	16	56	1
72	99	28	51	30	71	17	38	87	61	0
52	75	14	11	23	11	77	7	53	27	1
36	26	12	6	20	5	32	5	48	50	1
42	18	44	86	87	29	99	62	75	30	0
23	65	81	18	18	27	31	39	6	50	1
52	66	19	96	22	26	60	7	82	98	1
99	59	99	87	63	60	12	38	78	11	0
32	11	87	6	13	72	7	33	39	62	0
69	75	43	46	10	72	11	66	32	32	0
38	24	4	76	43	80	65	92	32	48	0
50	31	13	73	57	36	89	29	4	52	0
35	19	3	33	71	87	53	26	67	110	0
67	88	94	55	38	40	0	97	83	86	1
8	18	2	5	33	99	1	86	62	58	1
54	68	98	60	97	20	74	31	28	16	0
53	36	23	84	69	34	8	24	46	11	0
21	20	9	60	89	87	40	51	15	46	0
55	2	25	11	69	45	12	78	51	62	0
85	1	35	64	18	93	55	23	74	18	0
48	72	37	49	62	74	49	18	3	56	0
29	16	11	73	4	70	22	77	28	74	0
78	76	93	52	3	21	1	95	11	56	1
13	74	66	98	69	69	45	9	52	121	1
18	12	17	76	63	93	61	76	71	23	0
66	91	64	91	97	78	95	68	66	148	1
76	52	73	96	10	79	53	9	23	79	1
35	71	72	45	25	68	10	51	3	134	1
95	31	68	42	64	35	3	37	63	86	1
93	47	57	21	11	68	91	42	19	147	1
21	26	10	2	39	38	98	67	50	22	1
84	53	33	13	80	84	19	73	97	114	0
48	18	78	65	92	86	16	73	78	48	0
93	9	71	10	1	46	11	45	17	2	1
4	16	3	85	46	61	72	72	51	102	1
14	38	76	81	64	52	76	86	86	14	1
87	40	38	97	50	37	93	63	23	90	0
74	66	43	74	91	78	28	95	88	105	1
14	21	98	17	81	2	86	5	2	138	1
6	42	16	38	51	66	13	97	93	98	1
14	34	20	7	50	98	16	28	91	56	0
49	54	14	60	42	64	74	43	36	26	0
55	29	56	36	86	72	54	67	68	25	0
45	19	13	20	43	48	65	62	18	97	1
59	43	99	51	75	95	1	4	99	50	0
15	11	91	46	95	9	68	63	53	105	0
10	74	83	55	24	45	29	45	39	8	1
83	62	96	34	34	81	4	13	17	68	0
5	56	5	80	92	52	88	92	71	67	0
74	82	29	68	27	66	90	68	27	29	0
39	60	53	79	15	15	27	97	42	49	0
94	22	47	12	40	86	90	21	56	99	1
59	53	77	55	21	70	29	93	15	104	0
29	24	57	63	37	82	11	66	52	9	0
64	6	47	78	29	61	67	24	82	18	1
33	52	78	71	39	67	13	25	4	120	1
46	84	5	79	21	64	55	79	73	148	1
42	43	64	4	80	23	23	84	40	137	1
60	80	23	65	86	60	76	25	80	85	0
77	96	62	54	37	96	63	70	44	53	0
60	39	71	28	32	21	0	39	33	119	1
22	7	0	94	37	72	27	99	68	30	0
78	93	84	90	0	71	24	67	80	81	0
60	69	95	26	75	86	31	12	33	19	0
8	66	91	21	1	54	36	47	40	18	1
70	56	49	90	61	91	66	77	75	55	0
94	22	60	56	72	60	83	26	36	86	1
30	95	39	19	88	95	22	12	20	140	1
85	76	30	92	3	86	76	56	24	98	0
18	82	23	35	70	38	19	38	56	25	0
43	65	28	57	10	63	73	74	34	91	0
49	83	31	45	56	53	62	17	96	26	1
17	78	48	4	37	42	27	46	23	70	0
45	69	80	37	97	6	51	31	66	20	0
32	42	72	13	81	40	8	45	39	68	1
90	33	83	9	82	77	66	9	95	42	0
34	62	0	81	36	58	4	52	74	45	1
76	55	74	41	89	75	79	34	74	49	1
67	3	44	11	64	36	94	32	84	41	0
37	3	34	79	35	74	50	70	55	97	0
3	12	31	73	16	26	76	26	72	81	1
24	85	98	60	53	97	25	43	66	55	0
76	55	91	25	15	86	75	99	59	179	1
11	28	50	47	43	28	86	82	74	119	1
32	34	88	79	45	25	76	5	58	82	0
92	9	31	86	11	6	42	15	95	123	1
4	60	8	29	77	69	44	8	96	99	1
62	33	80	70	88	62	90	43	90	68	0
97	85	77	33	44	60	5	61	6	150	1
61	58	67	11	24	26	86	49	30	56	1
1	46	9	21	63	42	65	91	1	61	0
89	71	89	28	18	69	35	14	68	101	0
3	69	74	17	56	39	50	0	63	15	0
65	1	66	22	60	90	43	50	80	59	0
75	95	12	22	82	56	16	54	63	125	0
70	71	99	27	43	13	1	4	44	118	0
39	94	7	33	58	72	55	86	58	120	1
87	90	70	57	8	43	44	63	88	26	0
88	61	24	73	54	36	88	30	87	55	0
46	63	37	98	25	14	68	32	15	42	0
8	92	51	27	89	84	23	61	9	98	1
8	55	99	34	60	56	22	87	7	61	1
26	28	65	0	66	27	98	24	9	109	0
73	75	0	47	66	20	16	81	15	53	0
57	0	25	32	98	93	35	79	91	8	0
11	32	4	46	79	35	65	74	92	58	0
90	40	32	8	73	15	82	91	82	71	0
37	17	58	52	7	96	80	99	61	91	1
56	47	39	54	53	9	39	34	51	13	1
14	42	8	23	39	1	96	60	44	109	0
74	59	94	57	40	82	14	8	68	46	0
37	18	45	35	13	58	12	35	16	81	1
88	58	4	76	68	19	80	44	76	77	0
82	37	20	19	4	17	71	52	69	84	1
87	25	27	19	66	27	92	28	4	91	0
5	44	56	50	38	92	50	82	69	124	0
23	70	40	11	27	48	5	52	62	86	0
35	19	47	8	21	85	66	86	84	23	0
31	76	16	14	55	55	29	70	14	40	1
14	94	38	17	92	98	33	29	85	56	1
68	21	98	32	97	54	18	40	13	115	0
15	11	70	12	98	79	80	59	90	146	1
34	72	50	40	70	3	94	52	12	84	1
68	77	88	57	58	34	22	6	40	72	0
31	24	8	77	59	2	59	41	7	126	1
74	67	24	91	32	60	80	55	45	44	1
44	97	90	23	9	38	3	24	20	32	0
25	49	91	69	62	22	16	43	39	4	1
82	78	48	73	8	26	53	35	51	114	1
82	1	54	79	61	49	26	54	62	60	1
56	12	48	91	66	20	50	37	8	24	1
74	25	49	94	51	65	60	0	71	85	1
53	72	72	1	24	64	57	26	79	0	0
19	26	13	28	40	82	36	74	84	88	0
36	42	28	79	10	12	87	15	60	63	0
56	83	5	32	28	8	75	45	54	14	1
40	7	30	93	2	99	49	44	98	114	0
7	11	93	5	95	3	48	40	5	21	0
36	41	88	57	20	10	56	82	77	85	0
17	13	36	42	11	53	23	43	13	29	0
64	46	52	84	35	38	49	47	32	53	0
47	94	34	81	7	56	15	78	73	61	1
61	73	28	63	92	88	64	38	66	127	1
28	24	71	52	38	4	42	82	81	124	0
15	65	33	51	68	35	27	40	52	60	0
92	82	55	82	36	6	75	74	73	2	1
39	39	45	29	83	12	57	70	29	17	1
79	32	99	52	24	31	56	23	86	70	0
60	95	15	20	16	89	45	18	42	40	1
70	68	73	80	64	37	64	22	53	37	1
19	47	10	66	3	42	66	65	65	31	0
59	20	81	92	89	15	24	39	16	91	0
34	8	48	51	24	93	40	74	62	56	1
90	30	44	3	2	94	21	75	15	102	0
52	53	9	19	95	3	51	31	96	13	1
22	50	97	10	98	92	80	36	71	67	1
12	68	0	88	79	19	91	22	7	6	0
20	68	35	98	73	61	44	8	77	20	1
38	40	16	74	89	43	72	72	95	122	1
33	9	36	1	69	27	50	45	10	102	1
25	28	34	78	78	25	53	7	89	85	0
34	14	95	78	47	69	37	99	31	14	0
93	37	43	16	7	57	40	35	75	69	1
85	81	67	27	31	39	19	7	47	95	0
3	68	92	49	61	32	29	6	10	38	0
66	35	80	83	64	82	61	99	5	59	1
42	34	63	68	3	28	47	7	61	129	1
19	96	97	41	84	13	8	66	73	98	1
98	10	1	35	46	52	57	73	50	34	1
4	91	70	85	99	13	70	64	80	116	0
83	44	95	57	40	17	82	4	40	94	0
34	57	76	3	58	81	6	97	23	79	0
91	98	98	31	7	74	11	92	63	97	0
29	98	84	70	94	8	54	94	45	126	0
12	49	19	68	36	59	22	21	97	39	1
31	4	93	68	56	57	32	62	83	80	1
3	56	63	41	44	63	46	17	94	127	1
9	30	57	55	82	14	7	58	54	80	1
56	63	24	9	94	37	21	14	52	82	1
43	39	85	89	87	82	93	64	13	37	1
59	74	67	92	16	96	33	54	28	21	0
37	43	5	0	94	21	18	75	83	74	0
26	15	49	25	29	57	63	4	58	24	0
68	22	97	64	55	23	20	86	60	61	1
56	75	60	95	54	78	50	39	81	44	0
58	50	76	38	98	64	64	67	36	105	1
75	39	5	49	81	46	63	59	93	128	1
2	42	12	87	44	89	75	29	4	84	0
56	41	29	35	24	66	12	98	19	12	1
12	51	54	53	89	40	2	79	88	88	0
76	41	86	19	85	74	28	74	55	96	1
37	21	20	20	97	54	41	32	40	134	1
20	80	37	19	41	42	33	39	70	49	0
81	58	59	44	77	2	11	2	16	43	1
92	70	24	48	17	11	53	74	10	97	1
95	11	33	76	55	37	32	42	61	44	1
83	34	98	90	41	57	44	90	41	7	1
7	36	88	94	72	73	1	55	49	51	1
51	53	47	17	81	21	26	94	59	4	1
26	55	42	60	10	36	63	76	38	64	0
87	32	31	50	82	85	98	94	14	127	1
93	18	35	20	80	28	65	42	44	115	0
28	55	75	59	53	16	99	13	19	3	0
97	26	13	88	62	93	27	15	54	111	0
14	7	71	95	23	5	43	36	56	84	1
17	73	94	8	81	21	27	78	54	43	1
44	68	25	16	25	66	8	97	19	65	1
29	46	11	68	95	73	81	26	74	107	0
91	29	31	58	8	7	28	83	9	46	1
69	31	79	38	31	29	36	63	81	127	1
0	16	29	99	58	52	79	89	12	124	1
93	4	41	47	70	65	83	99	1	137	1
80	37	58	4	99	64	28	33	90	15	0
21	40	46	81	85	81	20	15	80	13	0
13	64	25	87	24	91	51	99	34	51	1
28	6	71	10	61	14	43	7	46	134	1
10	84	47	2	3	52	9	68	67	74	0
96	23	95	73	20	95	28	85	5	102	0
65	17	95	76	74	42	98	69	43	47	0
41	83	97	81	6	83	53	65	45	78	1
16	85	65	87	99	14	62	25	15	38	1
60	91	8	6	47	40	38	47	24	127	0
24	59	11	68	76	45	90	16	67	5	1
99	14	69	93	18	28	81	30	83	107	1
59	33	86	46	8	13	51	88	65	77	0
77	25	34	23	12	38	40	66	69	102	1
24	44	76	20	25	25	26	10	1	125	0
50	56	67	7	63	93	43	13	2	9	1
84	55	61	97	95	26	91	61	9	23	1
62	45	51	16	44	87	57	98	37	54	1
24	73	78	39	43	21	74	96	50	34	1
29	61	75	62	92	43	17	45	8	22	0
55	92	59	92	67	74	33	30	47	25	1
8	16	83	68	51	35	12	52	52	19	0
29	48	67	16	87	25	18	74	26	146	1
7	51	64	49	7	11	89	6	22	1	1
1	59	45	2	85	86	82	34	49	87	0
16	99	2	56	77	10	21	4	49	46	0
62	76	52	89	5	99	8	41	81	9	0
53	48	29	84	74	99	20	79	15	81	1
61	47	71	5	21	21	67	39	13	73	1
61	66	53	11	74	53	56	5	93	110	1
58	9	4	3	48	44	53	43	95	105	0
24	16	11	91	40	15	29	75	35	10	0
18	71	21	34	53	96	22	54	15	26	1
86	50	62	52	19	68	17	85	39	122	1
68	35	96	14	33	23	93	34	38	102	0
85	61	71	71	43	8	65	5	36	43	0
8	97	10	63	47	36	22	11	18	96	1
57	0	51	97	75	96	71	61	6	64	1
64	98	84	34	62	74	98	36	56	94	0
87	17	10	14	81	40	26	74	10	97	0
51	55	85	46	78	9	88	49	94	16	1
2	20	5	96	92	75	1	15	16	124	1
59	52	91	38	17	22	4	98	96	115	0
37	95	44	93	38	71	45	68	81	90	1
72	29	92	14	92	39	53	60	84	35	1
7	9	67	26	51	21	35	51	68	39	1
71	89	17	28	36	32	2	57	11	40	1
68	37	76	80	93	94	37	7	45	177	1
82	58	6	96	95	57	50	33	12	135	1
21	49	12	40	37	83	56	79	69	68	0
60	70	58	72	72	80	33	27	47	5	0
95	75	68	24	6	89	64	28	6	77	0
55	46	99	99	58	50	93	66	18	28	0
0	56	11	17	27	50	42	69	74	54	1
31	94	26	24	88	86	19	77	85	102	1
5	4	48	79	58	24	79	39	10	94	1
43	52	67	6	15	17	64	31	55	44	0
72	32	40	54	32	10	99	27	22	66	1
18	38	37	77	29	33	41	2	30	86	1
31	92	81	16	9	93	64	89	88	39	1
55	40	91	48	81	14	12	77	54	92	0
82	71	70	50	98	30	48	81	35	159	1
70	56	70	89	3	15	93	3	62	14	1
51	62	20	29	88	23	44	82	37	18	1
68	30	33	21	15	71	89	83	92	128	1
77	95	55	8	8	41	46	94	3	127	0
93	10	26	40	64	19	22	10	77	103	0
23	23	37	92	45	97	8	95	1	99	0
46	73	25	40	73	94	15	85	79	84	0
19	36	92	34	15	63	80	49	6	32	1
32	72	13	23	94	9	5	41	32	49	1
96	99	0	75	16	84	80	33	84	41	0
95	77	13	80	83	12	73	11	96	50	0
28	66	82	15	38	76	94	51	20	17	1
58	8	79	53	34	6	9	32	17	116	1
72	9	25	79	77	45	51	60	86	54	1
38	97	85	60	30	24	34	89	19	64	0
13	18	24	65	26	44	5	32	46	123	0
53	78	3	61	22	97	71	22	43	72	0
84	27	33	65	36	79	20	62	46	64	0
41	75	34	56	99	22	14	76	62	117	1
47	64	94	49	97	45	90	10	45	53	1
78	97	60	72	69	9	60	30	46	28	1
17	8	47	98	11	68	71	28	15	79	0
55	1	43	26	79	38	26	2	43	93	0
42	19	85	91	50	41	53	83	34	136	1
22	66	46	75	46	57	88	85	54	31	1
60	4	63	51	90	99	5	66	26	84	1
50	51	62	59	87	32	13	10	89	45	0
19	16	94	46	31	36	6	26	29	73	0
86	70	90	94	72	19	85	2	26	2	0
87	62	78	11	29	69	3	39	14	96	1
76	93	18	39	41	12	59	11	78	191	1
10	66	98	71	59	25	44	61	58	100	0
0	24	62	26	30	70	16	96	26	15	1
47	51	75	95	3	14	82	94	24	17	0
88	10	42	49	4	36	57	42	82	44	1
51	61	62	95	23	98	97	14	63	78	1
17	62	8	52	94	4	32	94	84	99	0
88	16	81	97	47	6	44	75	16	39	1
58	80	52	13	48	89	12	47	11	26	1
38	63	13	83	17	42	39	73	79	101	1
24	76	48	91	96	59	39	77	39	49	1
4	79	42	67	44	62	8	59	82	85	1
64	50	51	0	99	39	25	63	55	20	0
81	16	53	72	24	39	90	28	11	78	0
82	44	38	52	65	39	66	79	58	65	1
21	18	31	38	75	9	35	9	75	29	0
27	98	44	56	52	87	41	76	95	68	1
55	87	67	0	6	40	37	17	94	103	0
91	82	19	63	92	57	65	79	5	75	0
84	71	17	20	11	34	5	61	66	71	1
53	39	19	44	10	27	32	1	74	91	1
62	58	6	21	97	71	89	72	14	78	1
91	64	7	61	53	60	72	11	95	54	1
48	81	21	76	42	8	75	74	25	4	1
18	60	19	17	29	63	60	14	92	98	1
69	50	53	45	84	18	52	71	39	125	0
15	23	67	90	93	27	4	98	81	112	0
23	70	3	55	71	48	47	85	2	106	0
6	42	47	66	57	45	22	58	45	84	0
88	71	39	92	59	0	11	28	13	69	0
43	30	1	90	13	16	91	75	90	89	1
21	26	6	47	62	8	93	90	93	138	1
58	57	14	72	94	82	97	41	69	76	1
99	91	49	36	81	56	5	14	55	120	0
89	14	51	39	45	98	3	72	92	28	1
51	94	99	81	77	23	73	44	91	63	1
78	12	30	12	45	97	13	38	40	31	0
42	95	99	22	19	16	10	34	22	61	0
86	75	60	46	12	80	24	36	20	123	0
2	12	60	35	4	82	5	13	41	102	0
48	96	65	68	64	90	38	87	2	60	0
39	38	86	34	97	30	0	17	28	7	0
42	25	68	43	5	31	75	24	66	151	1
45	29	8	15	19	11	65	17	74	69	1
83	50	42	66	90	6	63	99	66	83	1
44	57	71	85	32	86	22	39	95	31	0
71	68	3	3	69	47	2	77	99	71	1
65	24	18	88	59	30	91	65	36	12	1
92	63	93	79	70	61	18	64	60	104	1
33	62	62	99	57	60	63	39	6	89	0
79	31	20	71	33	27	8	61	55	67	1
82	85	2	55	24	26	35	79	24	100	1
58	59	99	21	61	81	16	5	93	83	0
16	78	78	91	92	63	32	48	95	105	1
44	69	74	79	97	85	11	31	13	69	1
1	37	43	11	58	89	42	90	51	36	0
32	10	81	76	32	48	18	95	15	105	1
44	84	83	61	39	93	13	92	56	6	1
64	88	19	17	95	59	98	0	42	54	0
61	12	3	61	80	89	78	46	91	61	0
33	4	53	24	35	90	53	76	56	48	0
57	82	26	95	44	69	10	76	38	55	1
11	67	3	36	4	42	23	30	55	127	0
96	21	66	10	5	60	73	80	6	27	0
30	8	92	31	93	25	69	74	61	35	0
78	90	33	22	34	79	87	99	8	146	1
88	88	93	71	2	78	82	81	89	14	1
79	0	51	88	89	10	60	81	94	100	1
4	78	77	30	21	8	40	84	48	72	0
50	54	53	49	9	20	8	43	59	5	0
92	81	1	87	88	37	43	79	3	66	1
73	39	42	75	53	24	98	69	35	39	1
18	13	7	29	53	13	77	92	21	61	1
40	6	94	97	25	90	51	24	80	42	1
61	72	69	16	55	85	29	44	57	78	1
25	12	68	23	41	23	13	41	55	107	0
49	5	34	62	21	85	87	5	23	45	0
50	24	3	13	10	59	52	40	85	92	0
42	48	96	61	85	50	94	47	58	111	1
53	25	46	96	97	22	99	63	87	46	1
11	42	62	45	77	36	61	77	91	112	0
81	98	75	70	82	79	50	8	39	62	0
38	74	74	12	6	47	64	64	66	65	0
39	40	73	78	80	59	9	50	99	59	0
80	10	82	87	92	10	66	10	43	106	0
64	2	24	74	59	65	95	46	60	71	1
82	70	2	38	21	11	58	86	19	81	0
38	0	67	22	46	69	13	49	94	138	1
23	65	30	33	65	58	37	74	49	77	1
47	73	25	41	93	43	32	87	56	111	0
14	33	10	16	42	3	56	91	44	99	1
40	71	85	31	15	73	4	20	43	88	0
37	73	70	89	71	8	53	41	61	45	1
80	68	28	60	22	91	77	65	70	51	0
50	79	31	49	62	77	58	99	68	61	0
65	12	56	61	76	39	1	76	20	122	0
68	78	38	29	72	31	36	75	32	73	1
0	30	38	24	69	60	71	17	19	28	0
22	33	17	34	3	72	27	22	21	103	1
22	46	8	8	40	55	2	31	53	15	0
71	76	99	41	61	86	88	51	67	4	1
88	97	68	83	18	89	15	79	30	60	1
60	53	0	31	17	21	95	18	33	128	1
76	99	14	47	24	82	98	48	75	93	0
19	22	55	50	68	15	11	33	63	158	1
10	2	22	45	75	68	39	75	33	113	0
65	38	57	16	4	35	72	83	32	90	1
63	93	77	95	50	25	12	67	37	81	1
57	54	2	99	0	92	75	49	10	66	0
3	25	23	52	30	48	88	98	89	116	0
81	60	52	16	99	79	92	64	95	39	1
27	77	46	12	44	8	76	91	41	110	0
21	11	94	44	65	55	26	94	0	96	1
94	40	42	35	52	17	40	6	53	65	0
97	75	63	3	12	94	45	27	60	142	1
14	43	33	80	94	90	38	12	27	101	1
16	55	41	12	78	35	22	57	5	71	1
70	6	87	60	22	98	99	52	33	42	1
40	50	76	16	62	30	91	79	22	100	0
33	51	34	22	11	82	44	40	10	113	0
35	57	31	45	21	0	81	51	82	13	0
6	27	9	50	96	79	75	75	33	40	0
26	55	29	54	23	50	17	95	70	59	1
68	48	76	46	61	33	4	46	43	15	1
75	40	96	42	43	73	86	24	97	116	1
11	65	98	46	3	24	48	13	97	81	1
72	48	95	55	89	2	90	42	92	104	1
91	17	3	29	13	25	52	61	58	115	0
49	43	68	47	77	54	92	30	64	8	0
27	68	34	12	77	70	17	41	87	23	1
90	69	16	84	43	38	94	84	29	69	1
51	91	0	60	79	99	46	33	12	187	1
82	18	47	65	81	30	10	14	86	59	1
76	60	75	36	71	14	41	11	50	70	0
83	79	49	29	72	70	41	36	49	4	1
26	71	15	15	11	46	13	8	37	104	1
91	25	80	45	11	1	41	90	61	123	0
45	70	24	87	13	44	95	89	54	53	0
30	14	10	40	10	45	41	49	94	91	1
79	32	93	21	98	27	93	22	12	25	0
56	31	7	11	93	22	55	32	25	111	1
76	12	90	11	32	84	34	22	84	6	1
65	87	44	96	23	45	26	38	61	129	1
24	36	93	4	31	55	48	97	40	52	0
61	94	10	87	3	30	9	61	77	92	1
98	51	31	64	16	4	86	51	65	62	0
63	28	31	95	57	19	51	40	57	107	0
88	65	60	27	39	51	91	56	30	88	1
83	36	84	50	10	73	65	68	64	31	1
47	5	66	29	22	54	70	8	98	122	1
4	20	92	97	41	50	89	56	24	79	0
40	32	17	51	98	66	60	29	38	21	1
85	29	31	60	5	1	33	6	68	20	1
98	4	73	66	75	40	47	97	93	37	1
25	35	82	39	42	34	1	2	98	42	1
57	47	11	54	5	37	71	55	89	34	0
70	87	30	67	86	33	78	2	94	41	0
12	43	10	10	14	52	58	10	9	36	0
89	46	9	94	75	68	89	12	20	110	0
3	3	31	76	58	45	20	78	90	68	0
32	54	12	43	20	4	90	24	1	106	1
1	18	2	18	33	54	76	47	79	57	1
32	88	72	65	72	43	31	37	28	56	1
14	19	65	72	8	91	95	32	14	55	1
31	96	7	5	17	83	62	59	59	2	1
98	22	67	66	94	22	28	18	80	99	0
96	2	35	88	56	36	63	48	76	102	1
12	83	33	45	76	72	81	85	78	29	0
84	58	46	12	16	46	87	77	42	66	0
69	47	99	74	11	0	33	63	76	26	0
38	59	88	90	80	65	57	90	56	85	0
69	5	21	14	28	29	57	82	44	29	0
9	89	40	39	38	54	62	58	47	100	0
20	90	75	37	41	81	90	92	15	81	0
69	44	82	54	80	39	81	57	72	98	1
1	52	1	63	79	52	26	19	80	42	1
38	19	31	14	92	68	49	98	87	72	1
4	24	21	99	8	72	21	44	72	107	1
84	42	41	14	21	17	94	42	8	33	0
54	19	37	50	37	13	19	62	2	53	0
81	89	93	0	16	56	82	86	77	52	0
89	46	83	68	75	86	26	39	54	118	0
86	66	4	73	73	11	8	10	10	21	1
69	25	81	82	6	82	76	82	14	27	0
6	65	57	43	11	13	18	9	35	139	1
57	48	57	12	20	59	49	71	26	127	0
51	22	3	32	33	20	66	30	51	92	0
96	87	86	55	16	35	64	70	77	47	1
70	57	91	57	24	11	56	26	72	104	1
75	81	85	73	64	1	83	68	43	131	1
13	89	20	52	10	36	0	4	43	118	1
66	21	89	5	87	46	42	69	37	56	0
93	57	73	59	91	27	50	30	67	58	1
3	71	15	15	61	58	36	89	14	48	0
96	54	58	62	13	58	64	7	74	104	0
68	9	30	37	74	45	35	89	96	11	0
26	99	70	66	36	33	29	12	83	59	1
63	72	90	78	67	93	0	80	56	22	1
11	93	0	67	66	50	97	75	51	124	0
70	40	36	50	86	41	84	5	24	80	1
52	17	6	32	64	90	67	90	64	66	1
10	73	96	46	41	30	47	11	78	80	0
19	13	44	14	50	9	52	48	82	81	0
37	95	42	4	60	20	22	18	50	74	0
33	42	72	71	44	51	20	16	25	7	1
90	76	89	22	93	59	91	79	42	2	1
65	3	6	23	68	35	12	54	75	101	1
86	69	4	38	68	49	43	44	41	106	0
89	17	61	90	99	80	13	69	94	10	0
4	24	88	41	82	3	4	23	54	25	0
80	26	30	59	12	35	63	76	25	74	1
76	39	2	12	44	46	37	98	47	15	0
74	33	82	34	29	60	44	37	32	19	0
41	28	26	9	89	74	19	51	62	47	1
3	91	81	9	80	63	54	66	2	25	0
23	16	0	69	2	65	58	45	0	22	0
80	69	56	20	47	91	66	35	11	40	1
9	26	77	34	63	46	88	28	62	31	1
96	52	5	91	90	40	81	50	86	85	1
89	71	41	96	62	2	32	21	62	128	1
49	35	29	16	66	1	29	22	42	157	1
90	76	95	57	20	99	53	6	20	64	1
35	7	5	53	24	12	20	88	79	5	1
99	9	14	80	89	68	86	82	21	56	0
11	50	53	19	22	76	26	25	61	123	0
7	15	73	90	13	90	96	73	27	126	0
0	7	72	3	94	42	55	58	51	10	1
90	62	95	13	85	63	80	49	78	147	1
38	96	56	57	62	40	25	51	39	92	0
10	15	6	27	95	40	12	20	68	51	0
37	6	57	60	62	55	50	61	45	13	0
84	29	78	53	24	43	25	80	59	115	0
11	45	56	7	93	3	1	7	86	23	0
70	97	51	84	29	44	94	33	61	59	1
97	84	88	71	52	20	80	63	88	61	0
91	97	96	73	83	7	8	46	23	134	1
17	28	24	44	47	95	83	61	45	18	1
34	70	3	64	79	26	66	97	59	114	1
45	14	28	8	77	36	24	54	72	56	0
54	25	67	34	71	27	46	69	14	119	0
2	63	13	19	99	73	86	5	45	183	1
14	55	34	60	8	74	30	76	16	41	1
15	77	16	10	92	94	32	67	21	44	0
97	1	48	43	36	47	90	40	96	98	0
25	82	18	23	13	80	66	64	34	51	0
12	31	48	32	27	80	90	34	89	107	1
4	9	3	59	60	81	69	80	59	134	1
33	93	94	40	90	47	73	27	26	71	1
99	0	85	48	49	88	18	90	73	112	1
0	92	60	16	63	72	67	97	46	15	1
54	55	36	20	86	87	91	7	63	83	0
85	64	15	88	20	94	64	29	26	79	0
50	86	8	92	40	93	11	58	55	67	0
73	59	70	22	26	43	90	40	39	102	1
76	31	7	69	97	26	43	7	43	113	1
94	26	13	49	92	94	33	75	93	85	1
79	85	65	71	47	14	99	16	84	26	0
97	87	82	90	82	84	93	25	96	28	0
25	89	77	44	11	42	81	15	57	103	0
44	8	36	89	36	49	75	1	77	107	1
1	62	80	69	60	52	53	30	14	7	0
20	21	32	51	57	33	59	21	99	71	0
29	88	17	65	53	91	84	35	62	50	0
68	67	70	40	9	57	54	16	59	68	0
52	91	14	8	96	49	40	73	29	68	0
58	63	2	84	49	25	24	50	90	15	1
20	0	5	72	68	58	45	19	68	97	1
36	71	15	85	25	41	6	6	3	12	1
53	0	96	66	45	93	29	55	55	122	0
8	49	36	83	44	88	59	30	90	69	0
40	27	16	70	82	75	9	31	28	134	1
55	40	17	97	30	36	97	92	98	12	1
67	82	31	83	86	39	40	68	14	78	0
46	62	39	28	7	62	76	20	95	21	0
35	26	87	74	25	31	21	81	54	144	1
66	69	62	62	89	70	70	94	26	27	1
22	96	91	24	83	55	93	4	50	62	1
26	36	62	69	37	92	52	86	66	28	0
94	36	55	77	94	99	8	24	74	103	0
99	44	17	69	50	88	9	61	67	6	0
46	34	0	88	68	37	86	52	85	2	0
6	14	7	48	27	83	57	33	80	63	0
65	79	24	26	85	81	9	94	38	129	1
9	20	85	65	55	19	43	3	56	61	0
7	52	47	9	4	85	31	10	89	8	0
89	55	61	90	61	1	95	75	33	4	1
80	34	26	15	65	32	51	95	22	128	1
87	45	4	28	12	8	60	65	23	12	0
19	9	91	52	82	86	90	29	65	121	1
70	55	47	28	84	1	94	7	47	105	1
66	65	44	94	25	48	53	72	78	108	1
57	93	64	24	38	84	16	96	33	31	0
81	50	81	69	69	63	1	96	8	100	0
11	83	59	67	2	6	60	15	62	49	1
29	13	6	65	72	24	96	49	42	128	1
4	77	49	52	31	91	27	56	81	138	1
42	28	69	25	14	97	91	3	50	112	1
95	71	13	20	50	44	22	89	81	1	0
33	95	92	8	22	69	13	76	0	57	1
22	66	76	77	99	92	23	14	64	55	1
66	36	67	45	26	16	91	2	76	24	1
82	48	58	31	46	73	29	53	81	121	1
64	57	41	8	30	39	95	79	90	44	1
58	23	55	63	90	52	62	56	92	17	0
91	29	27	22	86	78	80	61	45	27	1
7	66	70	60	69	16	62	42	31	161	1
11	13	24	45	77	30	58	34	15	127	1
76	86	77	70	51	26	44	93	11	82	1
37	40	16	33	56	88	85	32	68	109	0
75	68	36	59	72	27	35	16	14	134	1
9	91	33	35	41	43	4	41	43	84	0
78	12	40	24	7	3	72	29	15	52	1
25	35	54	91	60	94	56	20	86	83	1
87	73	17	99	57	97	1	12	61	6	1
21	45	52	82	72	73	97	51	19	30	0
90	87	28	43	89	95	95	22	22	107	1
72	0	68	42	20	99	34	5	19	101	0
55	49	55	80	49	33	42	79	57	45	0
75	99	7	24	14	25	31	7	89	97	0
14	45	4	32	6	69	18	42	11	121	1
47	53	36	6	67	60	2	25	1	93	0
21	69	57	68	54	2	99	32	39	125	0
46	78	1	79	5	11	53	36	30	47	0
62	84	96	44	95	35	20	37	20	135	1
13	46	27	26	13	42	39	51	62	48	1
67	85	42	89	2	9	16	29	74	41	0
59	19	49	91	19	97	14	71	60	69	0
8	24	87	64	94	89	1	29	36	60	1
88	19	99	79	95	40	66	84	30	24	0
46	96	60	11	55	66	79	51	89	45	1
92	9	84	30	63	12	15	73	36	79	1
6	2	38	94	31	15	74	55	59	42	0
1	78	30	43	99	38	26	23	84	102	0
99	5	98	17	14	58	46	7	46	38	0
84	14	19	24	81	31	89	85	88	91	1
67	61	15	78	67	81	86	26	96	2	1
24	58	15	37	17	33	98	63	58	95	0
68	24	59	72	99	34	64	21	38	29	0
15	73	0	54	24	87	31	64	18	114	0
40	0	20	95	60	91	74	63	70	87	1
71	87	57	43	78	21	50	97	22	28	0
95	67	17	92	81	76	93	51	63	45	1
16	22	73	40	40	6	0	53	48	108	1
10	36	29	20	49	99	88	66	82	69	1
76	77	24	88	18	70	2	45	40	18	0
16	45	45	48	61	16	71	36	91	53	0
25	99	76	94	79	89	48	62	83	43	1
66	16	53	8	89	19	55	32	29	51	1
24	80	84	85	73	80	86	87	53	116	1
97	86	22	35	95	52	25	7	22	97	0
52	30	53	57	98	81	65	19	85	18	0
18	46	91	58	97	43	1	87	1	128	1
25	92	76	17	69	77	12	12	37	53	0
88	32	12	43	3	92	46	87	84	49	1
28	74	72	36	13	32	48	80	35	84	0
32	46	21	11	25	68	67	6	6	14	0
71	97	94	55	39	6	81	34	93	80	1
31	58	40	62	89	50	79	9	56	40	1
68	17	83	63	10	11	3	61	63	57	0
32	97	3	27	1	97	40	23	10	12	0
17	17	54	83	73	27	98	58	87	58	1
68	58	53	94	74	11	89	23	45	55	0
93	49	15	10	91	27	32	39	36	12	1
52	93	10	98	53	38	29	4	38	45	0
65	52	9	72	20	81	72	37	63	43	1
15	54	19	58	28	32	60	93	83	30	0
7	17	77	38	89	10	95	61	7	75	0
74	70	88	16	19	47	16	42	48	130	1
84	53	97	21	64	11	82	2	9	8	1
33	0	59	30	36	75	87	71	15	116	0
93	83	65	74	50	97	85	0	27	24	0
68	13	67	64	54	35	62	77	32	16	1
75	43	61	51	89	90	40	56	19	110	0
56	20	76	94	39	72	25	79	82	117	1
52	93	60	15	67	24	52	64	87	34	0
72	42	28	51	85	25	36	51	70	84	1
84	89	68	95	90	62	29	41	74	13	1
6	55	79	38	14	65	48	22	44	29	0
2	9	43	98	39	82	75	54	45	111	1
44	25	8	73	61	60	83	75	20	129	1
53	70	28	30	49	51	49	26	71	31	0
46	50	52	49	78	61	29	40	55	136	1
66	9	90	43	80	67	53	62	63	37	1
73	78	20	85	11	81	26	59	33	28	0
79	9	29	21	45	63	81	72	52	177	1
56	35	5	74	54	72	85	88	45	10	0
2	48	93	1	71	97	1	69	70	106	1
12	94	91	96	4	32	48	70	8	51	0
2	80	41	35	26	28	25	0	46	105	0
21	7	77	14	57	6	54	40	97	18	1
25	3	31	11	67	19	37	85	16	63	1
87	30	46	75	88	42	1	73	81	75	1
96	81	42	60	40	14	14	12	30	45	1
68	67	78	56	54	95	63	26	82	111	0
49	19	82	29	61	15	63	77	75	102	0
73	32	20	22	16	27	84	76	12	118	1
55	69	56	63	40	4	83	21	61	36	1
91	50	27	78	95	29	89	76	79	36	0
10	55	70	27	48	13	17	16	67	35	1
37	29	40	0	51	44	35	62	73	91	0
2	75	8	33	44	31	46	50	72	7	0
81	6	68	75	78	87	19	55	80	53	0
92	8	75	6	62	91	38	86	2	14	0
70	62	1	77	56	26	79	40	48	81	1
29	61	91	25	63	10	16	47	6	110	0
59	90	94	65	37	68	11	90	29	83	0
34	0	36	36	39	16	69	50	50	88	1
37	83	95	83	88	49	29	83	80	14	1
21	90	70	36	3	44	90	78	87	73	1
62	35	72	71	40	23	63	26	1	17	1
91	37	94	37	65	77	52	71	20	110	0
57	87	82	0	18	96	49	49	3	79	1
97	91	94	0	87	3	11	5	60	2	0
46	38	84	96	45	57	60	39	9	58	0
3	86	63	46	35	52	21	76	4	15	1
51	53	88	84	42	0	62	19	95	82	0
3	93	64	49	33	51	80	73	20	48	0
82	26	30	74	63	40	35	80	21	109	0
4	69	17	6	69	46	82	14	53	84	0
5	8	73	25	6	20	53	93	35	4	0
4	74	62	6	8	27	48	86	57	60	1
83	55	79	57	53	13	39	71	24	82	0
22	3	62	25	13	98	42	42	29	64	0
32	98	64	73	61	83	21	89	37	76	0
4	68	77	80	17	7	99	44	5	2	1
63	8	81	26	34	96	54	87	19	76	0
25	20	93	90	9	67	24	90	36	70	1
83	45	91	0	59	93	59	22	34	84	1
81	39	56	8	24	73	4	3	55	39	0
76	7	41	5	41	78	12	77	80	17	0
87	28	86	54	65	45	3	97	86	119	1
35	55	45	9	16	56	39	97	45	115	0
19	25	31	59	98	82	51	62	92	79	0
69	16	2	19	10	6	73	20	83	70	0
1	97	47	61	40	21	65	80	14	80	0
73	54	4	87	38	4	68	85	55	40	0
67	52	93	26	40	34	36	51	74	111	1
12	83	2	94	61	54	80	81	66	91	1
91	91	57	64	82	61	82	50	38	80	0
30	57	4	50	64	0	49	19	31	108	0
20	69	23	48	5	94	73	79	7	60	1
86	2	50	81	22	12	31	78	60	66	1
5	41	8	51	59	37	17	48	44	4	0
44	49	19	50	62	98	20	81	46	15	1
85	22	98	69	85	34	93	92	97	147	1
50	44	73	74	33	1	74	46	74	23	1
87	63	74	1	41	43	28	7	53	16	1
96	10	93	19	43	23	28	96	24	156	1
80	19	40	20	45	39	92	50	7	28	0
68	93	94	79	52	8	62	56	30	48	1
67	66	47	33	19	65	35	84	27	50	1
99	45	51	74	18	47	56	85	71	32	0
76	77	56	57	69	18	85	2	67	75	1
20	44	33	5	29	35	82	54	57	127	0
97	63	61	72	74	3	27	50	52	127	0
22	24	15	79	11	35	71	50	11	24	0
30	46	94	90	47	20	68	99	93	117	0
99	29	74	14	72	95	8	62	79	84	0
59	9	70	38	96	4	49	49	92	114	1
62	0	45	94	32	70	96	13	46	168	1
42	75	85	84	62	84	5	76	37	166	1
74	41	83	78	36	90	65	60	95	66	1
17	0	61	94	21	84	48	7	81	117	1
50	87	3	99	4	84	8	16	9	68	0
85	45	5	41	83	91	5	92	28	25	0
14	45	43	99	68	71	84	54	20	46	1
88	73	72	45	78	97	23	64	16	29	1
40	47	31	94	19	94	70	9	12	88	1
76	12	21	19	31	85	21	97	97	25	0
95	84	35	37	94	82	80	84	58	63	0
83	1	15	9	38	52	31	59	96	2	0
88	91	33	95	46	31	48	50	32	110	0
5	69	53	83	91	35	30	94	60	34	0
28	39	93	17	86	80	25	41	37	100	0
78	59	44	26	17	98	6	74	69	57	0
14	50	43	30	35	31	77	29	67	70	1
95	38	87	60	64	43	0	56	64	1	0
5	91	28	16	43	44	87	95	48	109	0
35	55	97	96	17	67	61	37	3	92	0
88	24	5	77	9	30	42	15	34	26	1
70	24	43	69	14	60	77	81	77	83	0
99	2	37	94	29	40	75	96	48	52	0
94	99	56	40	67	82	82	9	66	45	1
13	14	25	92	76	92	96	6	16	40	1
10	93	35	97	21	1	6	29	73	83	0
1	36	8	19	21	38	41	5	46	15	0
87	81	4	45	31	30	6	48	52	46	1
67	90	79	92	5	97	38	93	61	40	0
60	29	35	46	30	44	90	61	79	54	0
79	84	99	10	53	91	4	39	92	100	1
16	10	30	51	85	52	35	6	45	96	1
34	6	86	19	50	7	15	47	68	56	1
68	87	25	37	98	29	62	24	0	134	1
76	32	36	93	4	32	35	78	89	5	0
3	47	10	87	25	99	4	28	59	40	0
92	85	90	92	49	44	58	50	53	47	0
69	53	64	39	0	79	42	8	53	79	0
51	83	95	60	84	26	64	60	32	19	1
31	42	35	31	78	49	12	31	60	153	1
89	43	97	43	97	13	73	24	76	105	1
13	78	14	47	28	32	89	29	0	30	1
44	15	49	85	67	2	27	68	49	136	1
82	72	14	48	54	78	41	35	58	108	0
67	22	78	33	25	60	98	19	67	45	0
14	10	4	20	40	28	17	31	71	105	0
11	41	56	56	74	94	48	37	80	131	1
78	60	77	1	90	7	17	58	29	85	0
56	17	76	26	2	64	55	40	66	104	1
79	35	24	23	1	9	60	69	21	7	0
72	22	86	52	2	78	39	2	93	8	0
88	75	83	72	93	87	44	93	73	58	0
23	95	21	68	48	71	60	99	53	4	0
9	33	19	80	17	76	23	15	12	34	0
12	48	38	77	27	16	99	26	88	125	0
7	85	33	10	44	38	40	44	17	102	0
1	84	27	72	90	30	58	32	16	72	0
63	50	55	65	42	9	46	68	37	23	0
56	27	82	77	78	47	78	48	65	114	1
62	69	58	90	82	93	15	75	68	22	1
23	69	61	48	37	19	70	11	5	33	0
72	38	40	68	68	94	94	55	56	73	0
84	97	66	3	46	41	71	84	72	41	1
42	75	11	25	56	41	67	40	71	78	0
98	28	44	4	27	25	65	78	67	24	0
14	74	50	48	80	39	88	82	89	102	1
70	36	10	21	57	31	14	87	71	71	1
55	64	42	99	91	62	85	79	22	87	0
2	90	78	8	78	91	80	28	81	22	0
16	38	36	37	40	86	48	71	31	33	0
17	95	78	79	10	54	34	32	17	160	1
68	75	13	26	77	77	0	25	57	58	1
48	54	26	63	43	8	31	22	14	11	1
29	42	12	94	72	38	59	89	21	124	0
70	69	84	19	67	75	65	7	20	30	0
73	61	40	18	48	42	47	18	87	62	0
0	20	13	22	97	52	83	60	18	41	1
32	32	65	55	6	60	98	61	71	84	0
28	36	48	5	6	64	8	4	38	97	0
57	1	70	71	79	5	49	18	79	31	0
62	31	24	58	91	21	38	59	83	3	0
76	40	8	2	60	46	98	4	50	72	1
88	16	14	9	71	3	58	90	56	83	0
28	33	55	58	37	96	67	23	89	128	1
35	95	67	80	9	46	77	26	87	72	0
63	57	38	75	98	92	40	60	29	92	0
57	68	35	79	14	99	52	61	71	50	0
55	28	14	77	23	92	44	73	15	89	1
72	56	12	66	81	19	66	28	94	124	0
40	54	60	64	97	72	99	6	21	59	0
63	70	55	84	24	25	4	5	0	34	1
10	8	55	46	2	65	61	72	72	101	0
10	35	94	21	21	44	34	19	9	103	1
68	75	0	15	6	13	28	71	68	28	1
63	82	95	6	95	5	68	90	37	85	0
11	0	90	73	1	91	9	92	43	68	1
72	8	69	87	51	39	36	57	88	5	1
51	69	2	98	15	78	2	98	86	97	0
77	73	54	93	71	70	57	18	32	109	1
43	83	55	35	74	41	3	33	84	137	1
70	22	23	19	14	63	96	51	55	2	1
10	77	89	65	76	74	49	64	4	60	1
98	6	39	60	62	74	11	74	99	41	0
29	34	54	60	23	71	24	27	5	99	0
82	11	76	32	2	30	59	41	1	74	1
53	78	1	70	49	62	64	35	85	7	1
93	86	8	56	45	54	94	73	5	50	0
[truncated: 1 more rows]
